# Supplementary material for: Genomics analysis of genes encoding respiratory burst oxidase homologs (RBOHs) in jatropha and the comparison with castor bean
Source: PeerJ. 2019 Jul 11;7:e7263. doi: 10.7717/peerj.7263 (PMC6626655; doi:10.7717/peerj.7263)
Supplement: Table S1 [file peerj-07-7263-s007.xlsx]

## Sheet: Sheet1
Supplementary Table S1. Detailed information of arabidopsis and rice Rboh family genes.
Gene name	Other names	Locus ID	Chr location	Protein length	MW (kDa)	pI	GRAVY	Duplicate	Mode	Protein sequence
AtRbohB		AT1G09090	Chr1:2932739-2936586	843	96.39	9.26	-0.16			MREEEMESSSEGETNKISRCKATGSDNPDEDYVEITLEVRDETINTMKAKATLRSVLSGRLKTMVKSLSFASRRLDRSKSFGAMFALRGLRFIAKNDAVGRGWDEVAMRFDKLAVEGKLPKSKFGHCIGMVESSEFVNELFEALVRRRGTTSSSITKTELFEFWEQITGNSFDDRLQIFFDMVDKNLDGRITGDEVKEIIALSASANKLSKIKENVDEYAALIMEELDRDNLGYIELHNLETLLLQVPSQSNNSPSSANKRALNKMLSQKLIPTKDRNPVKRFAMNISYFFLENWKRIWVLTLWISICITLFTWKFLQYKRKTVFEVMGYCVTVAKGSAETLKFNMALILLPVCRNTITWLRTKSKLIGSVVPFDDNINFHKVVAFGIAVGIGLHAISH…
AtRbohC	RHD2	AT5G51060	Chr5:20762431-20757284	905	102.52	9.5	-0.219			MSRVSFEVSGGYHSDAEAGNSGPMSGGQLPPIYKKPGNSRFTAENSQRTRTAPYVDLTVDVQDDTVSVHSLKMEGGSSVEESPELTLLKRNRLEKKTTVVKRLASVSHELKRLTSVSGGIGGRKPPRPAKLDRTKSAASQALKGLKFISKTDGGAGWSAVEKRFNQITATTGGLLLRTKFGECIGMTSKDFALELFDALARRRNITGEVIDGDQLKEFWEQINDQSFDSRLKTFFDMVDKDADGRLTEDEVREIISLSASANNLSTIQKRADEYAALIMEELDPDNIGYIMLESLETLLLQAATQSVITSTGERKNLSHMMSQRLKPTFNRNPLKRWYRGLRFFLLDNWQRCWVIVLWFIVMAILFTYKYIQYRRSPVYPVMGDCVCMAKGAAETVKLN…
AtRbohA		AT5G07390	Chr5:2339913-2335895	902	102.94	9.26	-0.229	AT5G51060	Proximal	MMNRSEMQKLGFEHVRYYTESPYNRGESSANVATTSNYYGEDEPYVEITLDIHDDSVSVYGLKSPNHRGAGSNYEDQSLLRQGRSGRSNSVLKRLASSVSTGITRVASSVSSSSARKPPRPQLAKLRRSKSRAELALKGLKFITKTDGVTGWPEVEKRFYVMTMTTNGLLHRSRFGECIGMKSTEFALALFDALARRENVSGDSININELKEFWKQITDQDFDSRLRTFFAMVDKDSDGRLNEAEVREIITLSASANELDNIRRQADEYAALIMEELDPYHYGYIMIENLEILLLQAPMQDVRDGEGKKLSKMLSQNLMVPQSRNLGARFCRGMKYFLFDNWKRVWVMALWIGAMAGLFTWKFMEYRKRSAYEVMGVCVCIAKGAAETLKLNMAMILLP…
AtRbohG		AT4G25090	Chr4:12883701-12878771	849	96.86	9.1	-0.196	AT5G51060	Alpha WGD	MQRVSFEVKDTEAEKSSSEILSGSLPSTYRNPAMENVGNAVDDGSSVKNNPKLDMQKQNGLVKWFKKCLTMVSGESKAPRLDRSKSTAGQALKGLKIISKTDGNAAWTVVEKRYLKITANTDGLLLRSKFGECIGMNSKEFALELFDALARKSHLKGDVITETELKKFWEQINDKSFDSRLITFFDLMDKDSDGRLTEDEVREIIKLSSSANHLSCIQNKADEYAAMIMEELDPDHMGYIMMESLKKLLLQAETKSVSTDINSEERKELSDMLTESLKPTRDPNHLRRWYCQLRFFVLDSWQRVWVIALWLTIMAILFAYKYIQYKNRAVYEVLGPCVCLAKGAAETLKLNMALILLPVCRNTITWLRNKTRLGVFVPFDDNLNFHKVIAVGIAIGVAI…
AtRbohD		AT5G47910	Chr5:19397443-19402061	921	103.91	9.27	-0.241			MKMRRGNSSNDHELGILRGANSDTNSDTESIASDRGAFSGPLGRPKRASKKNARFADDLPKRSNSVAGGRGDDDEYVEITLDIRDDSVAVHSVQQAAGGGGHLEDPELALLTKKTLESSLNNTTSLSFFRSTSSRIKNASRELRRVFSRRPSPAVRRFDRTSSAAIHALKGLKFIATKTAAWPAVDQRFDKLSADSNGLLLSAKFWECLGMNKESKDFADQLFRALARRNNVSGDAITKEQLRIFWEQISDESFDAKLQVFFDMVDKDEDGRVTEEEVAEIISLSASANKLSNIQKQAKEYAALIMEELDPDNAGFIMIENLEMLLLQAPNQSVRMGDSRILSQMLSQKLRPAKESNPLVRWSEKIKYFILDNWQRLWIMMLWLGICGGLFTYKFIQYK…
AtRbohE		AT1G19230	Chr1:6644189-6649375	952	107.7	8.95	-0.207			MKLSPLSFSTSSSFSHADGIDDGVELISSPFAGGAMLPVFLNDLSRNSGESGSGSSWERELVEVTLELDVGDDSILVCGMSEAASVDSRARSVDLVTARLSRNLSNASTRIRQKLGKLLRSESWKTTTSSTAGERDRDLERQTAVTLGILTARDKRKEDAKLQRSTSSAQRALKGLQFINKTTRGNSCVCDWDCDCDQMWKKVEKRFESLSKNGLLARDDFGECVGMVDSKDFAVSVFDALARRRRQKLEKITKDELHDFWLQISDQSFDARLQIFFDMADSNEDGKITREEIKELLMLSASANKLAKLKEQAEEYASLIMEELDPENFGYIELWQLETLLLQRDAYMNYSRPLSTTSGGVSTPRRNLIRPRHVVQKCRKKLQCLILDNWQRSWVLLVW…
AtRbohF	RBOHAP108	AT1G64060	Chr1:23769774-23776931	944	108.42	9.23	-0.276			MKPFSKNDRRRWSFDSVSAGKTAVGSASTSPGTEYSINGDQEFVEVTIDLQDDDTIVLRSVEPATAINVIGDISDDNTGIMTPVSISRSPTMKRTSSNRFRQFSQELKAEAVAKAKQLSQELKRFSWSRSFSGNLTTTSTAANQSGGAGGGLVNSALEARALRKQRAQLDRTRSSAQRALRGLRFISNKQKNVDGWNDVQSNFEKFEKNGYIYRSDFAQCIGMKDSKEFALELFDALSRRRRLKVEKINHDELYEYWSQINDESFDSRLQIFFDIVDKNEDGRITEEEVKEIIMLSASANKLSRLKEQAEEYAALIMEELDPERLGYIELWQLETLLLQKDTYLNYSQALSYTSQALSQNLQGLRGKSRIHRMSSDFVYIMQENWKRIWVLSLWIMIMI…
AtRbohI		AT4G11230	Chr4:6845591-6840491	941	106.95	8.71	-0.229	AT1G64060	Beta WGD	MSMSFSGGTHNDRWGSDLASAGEFTQSFPSLPATYSPSPSSSSSSGEELLEVTIEFPSGVIINIDSVTGTGTDISGTDLEITSCSDSGSGSRSLSLGWSASSERLTAGTNSKQQIQKISRRGYGYSSRSAPEPVVPHRGEITDSVNLPRALSQRPTRPNRDGSGTERAIHGLKFISSKENGIVDWNDVQNNFAHLSKDGYLFKSDFAHCIGLENENSKEFADELFDALCRRRRIMVDKINLQELYEFWYQITDESFDSRLQIFFNMVKNGDGRITENEVKEIIILSASANNLSRLRERAEEYAALIMEELAPDGLYSQYIELKDLEILLLEKDISHSYSLPFSQTSRALSQNLKDRRWRMSRNLLYSLQDNWKRIWVLTLWFVIMAWLFMWKCYQYKHK…
AtRbohH		AT5G60010	Chr5:24160456-24164755	886	100.63	9.25	-0.201			MKSNTPTEDSTKWMLESVEIDSMGESSSKEPEINLNKNEGGLKKNASRNLGVGSIIRTLSVSNWRKSGNLGSPSTRKSGNLGPPTNAVPKKTGPQRVERTTSSAARGLQSLRFLDRTVTGRERDAWRSIENRFNQFSVDGKLPKEKFGVCIGMGDTMEFAAEVYEALGRRRQIETENGIDKEQLKLFWEDMIKKDLDCRLQIFFDMCDKNGDGKLTEEEVKEVIVLSASANRLGNLKKNAAAYASLIMEELDPDHKGYIEMWQLEILLTGMVTNADTEKMKKSQTLTRAMIPERYRTPMSKYVSVTAELMHENWKKLWVLALWAIINVYLFMWKYEEFMRNPLYNITGRCVCAAKGAAETLKLNMALILVPVCRKTLTILRSTFLNRVVPFDDNINFHK…
AtRbohJ		AT3G45810	Chr3:16837569-16832883	912	102.94	9.48	-0.203	AT5G60010	Alpha WGD	MKNNKKVGTEDSTKWMLESVEIDPKGDSSVKQPESTINSNNPESSGAGGGILKNVSKNLAVGSIIRSMSVNKWRKSGNLGSPSTRKSGNLGPPLPVSQVKRPGPQRVERTTSSAARGLQSLRFLDRTVTGRERDSWRSIENRFNQFAVDGRLPKDKFGVCIGMGDTLEFAAKVYEALGRRRQIKTENGIDKEQLKLFWEDMIKKDLDCRLQIFFDMCDKDGDGKLTEEEVKEVIVLSASANRLVNLKKNAASYASLIMEELDPNEQGYIEMWQLEVLLTGIVSNADSHKVVRKSQQLTRAMIPKRYRTPTSKYVVVTAELMYEHWKKIWVVTLWLAVNVVLFMWKYEEFTTSPLYNITGRCLCAAKGTAEILKLNMALILVPVLRRTLTFLRSTFLNHL…
OsRbohB	OsNox1	LOC_Os01g25820	Chr1:14627937-14621295	905	101.759	9.33	-0.254			MADLEAGMVAAATDQGNSTRSQDDAATLIPNSGNLGSSNRSTKTARFKDDDELVEITLDVQRDSVAIQEVRGVDEGGSGHGTGFDGLPLVSPSSKSGKLTSKLRQVTNGLKMKSSSRKAPSPQAQQSAKRVRKRLDRTKSSAAVALKGLQFVTAKVGNDGWAAVEKRFNQLQVDGVLLRSRFGKCIGMDGSDEFAVQMFDSLARKRGIVKQVLTKDELKDFYEQLTDQGFDNRLRTFFDMVDKNADGRLTAEEVKEIIALSASANKLSKIKERADEYTALIMEELDPTNLGYIEMEDLEALLLQSPSEAAARSTTTHSSKLSKALSMKLASNKEMSPVRHYWQQFMYFLEENWKRSWVMTLWISICIALFIWKFIQYRNRAVFGIMGYCVTTAKGAAET…
OsRbohH	OsNox9	LOC_Os12g35610	Chr12:21648123-21653570	909	102.123	9.2	-0.205	LOC_Os01g25820	WGD	MASREESGNGGGGGATPAADYRSSDSRSSSRRSTRFKEDNEYVEITLDVKGDDTVAIQSIRNGADMPEVALLARGLAQQPPPSAAPGPGGLSSRLKAVRTELRRIASWKFPSGVLSGGGGGGDAPGNGNDRRPRLDRSMTGAARALRGLQFLNSSAVTNGWPEVEKRFERLAVDGFLLRSRFGQCIGMVGSEEFAVQIFDSLARRRGITAQLLTKDQLREFWEQLSDPGFDAKLQTFFDMVDKNADGQITEEELKEVLTLTASANKLSKILERVDEYTALIMEELDPDQLGYIDISNLESLLLLPPSQAPSKLVTHSSNISQLISQKLVPTHDRNPLRRGLRRLSYFMEDNWKRVWVMALWLAINAGLFTWKFMAYKRHPTFDVMGYCVCVAKGGAETT…
OsRbohI	OsNox8	LOC_Os11g33120	Chr11:19596476-19588956	936	105.185	9.24	-0.272			MHHTRAGAADGAGGGGEDIVEAGAEAPPPQRERLVPHSGPLSKRSGMRKSARFAESVSAPLSAPSGVAAARRAAAAANDDDEEDYVEITLDVRDDSVAVHSVKPAGGGGEDSDVTLLARTLEKRSSSFGHSVIRNASSRIKQVSQELRRLASVNRRGGGGGGPRFDRSKSAAAHALKGLKFISRADGGAGWPAVEKRFDDLAKDGLLPRSKFGQCIGMKELEFAGELFDALARRRNISGDSISKAELLEFWDQISDTSFDSRLQTFFDMVDKNADGRITEEEVKEIITLSASANKLSKVQEQSEEYARLIMEELDPSNLGYIELYNLEMLLLQAPSQSVRIGTTNSRNLSQMLSQNLRPTAEPNPLRRWWRRASYFLEDNWRRVWVLLLWLAICAGLFT…
OsRbohA	OsNox2	LOC_Os01g53294	Chr1:30622671-30634405	727	83.4109	9.05	-0.081			MTESKEFALELFDTLSRRRQMKVDTINKDELREIWQQITDNSFDSRLQIFFEMVDKNADGRITEAEVKEIIMLSASANKLSRLKEQAEEYAALIMEELDPEGLGYIELWQLETLLLQKDTYMNYSQALSYTSQALSQNLAGLRKKSSIRKISTSLSYYFEDNWKRLWVLALWIGIMAGLFTWKFMQYRNRYVFDVMGYCVTTAKGAAETLKLNMAIILLPVCRNTITWLRSTRAARALPFDDNINFHKTIAAAIVVGIILHAGNHLVCDFPRLIKSSDEKYAPLGQYFGEIKPTYFTLVKGVEGITGVIMVVCMIIAFTLATRWFRRSLVKLPRPFDKLTGFNAFWYSHHLFIIVYIALIVHGECLYLIHVWYRRTTWMYLSVPVCLYVGERILRFFRS…
OsRbohC	OsNox5	LOC_Os05g45210	Chr5:26245892-26237458	951	107.171	9.35	-0.217	LOC_Os01g53294	WGD	MRAGIGSGSGGGTTPVRPRWGSGVTTPRSLSTGSSPRGSDRSSDDGEELVEVTLDLQEDDTIVLRSVEPAAGGAAVASSSGASPSAVAPPRRAEPPGGVASRSRSPAMRRTSSHRLLQFSQELKAEAMARARQFSQDLTKRFTRTQSTTTAPPGIESALAARAERRQRAQLDRTKSGAQRAIRGLRFISGPNKASNAWIEVQANFDRLARDGYLSRDDFPQCIGMTESKEFAMELFDTLSRRRQMQVDKINKEELREIWQQITDNSFDSRLQIFFDMVDKNADGHITEAEVKEIIMLSASANKLSRLKEQAEEYAALIMEELDPEQLGYIELWQLETLLLQKDTYVNYSQALSYTSQALSQNLAGLRKRSPIRKISTKLSYYLEDNWKRLWVLALWIGI…
OsRbohE	OsNox3	LOC_Os01g61880	Chr1:35813148-35817684	843	94.7901	9.38	-0.211			MASPYDHQSPHAQHPSGLPRPPGAGAGAAAGGFARGLMKQPSRLASGVRQFASRVSMKVPEGVGGMRPGGGRMTRMQSSAQVGLRGLRFLDKTSGGKEGWKSVERRFDEMNRNGRLPKESFGKCIGMGDSKEFAGELFVALARRRNLEPEDGITKEQLKEFWEEMTDQNFDSRLRIFFDMCDKNGDGMLTEDEVKEVIILSASANKLAKLKGHAATYASLIMEELDPDDRGYIEIWQLETLLRGMVSAQAAPEKMKRTTSSLARTMIPSRYRSPLKRHVSRTVDFVHENWKRIWLVALWLAVNVGLFAYKFEQYERRAAFQVMGHCVCVAKGAAEVLKLNMALILLPVCRNTLTTLRSTALSHVIPFDDNINFHKVIAATIAAATAVHTLAHVTCDFPR…
OsRbohD	OsNox4	LOC_Os05g38980	Chr5:22860152-22865186	819	92.3496	9.18	-0.123	LOC_Os01g61880	WGD	MAGDYVDVPLGGGGQSTLPPVAPLKKQPSRLASGMKRLASMVPDTMKLKRTHSSAQPALRGLRFLDKTSAGKDGWKNVEKRFDEMSADGRLPQESFAKCIGMADSKEFASEVFVALARRRSIKPEDGITKEQLKEFWEELTDQNFDSRLRIFFDMCDKNGDGQLTEDEVKEVIVLSAAANKLAKLKSHAATYASLIMEELDPDHRGYIEIWQLETLLRGMVTAQGPPEKVKLASASLARTMVPSSHRSPMQRRFNKTVDFIHENWKRIWVLSLWAILNIALFMYKFVQYSRRDAFQVMGYCVCIAKGAAETLKLNMAVILLPVCRNTLTRLRSTALSKVVPFDDNINFHKVIALTIAIGAATHTLAHVTCDFPRLVSCPRDKFEATLGPYFNYVQPTYS…
OsRbohF	OsNox6	LOC_Os08g35210	Chr8:22210681-22220352	1033	115.014	9.84	-0.286			MWTPSRGSASGRRATGHRRIADYLADDRTEASTENGSFNTAYSDELFAPTSSSAGGDGVGGMLPAFLADQSDLVEVMLELDEESMVVRSVTPTTGALYGPTSLAGGGAAHTPPGSGRSLSRCSSTSSRIRKKFAWLRSPSPAPAPRAPTPSEPPPPREAAMAARERRRIQARLNRSRSGARRALKGLRFISRTTGSAEAAELWTRVEHRFNALSRDGLLSRDNFGDCIGKQAKPSSMSMARRARARSRDDTAYGAGIGAGMEDSKEFAVGIFDALARRRRQELERISKEELYDFWLIVLSASANKLSKLKEQAEEYASLIMEELDPEDLGYIELWQLEALLLQRDAYMNYSRPLSSGSTAQWSQNLGGGGGGQQGGQGQGQGQSEGRRNDWRRRWSPRR…
OsRbohG	OsNox7	LOC_Os09g26660	Chr9:16186280-16197221	1007	112.134	9.46	-0.204	LOC_Os08g35210	WGD	MWTPSRGSNAARRSGHRRIADYLADDQTTNTDTSDNESYTTAYGDEFFAAAAAAAGSGGGGMLPAFLADQGDLVEVMLELDEESMVVRSVTPTSATLYGGGGGQMPQPLPPPLRTPEGGGGARSLSRCSSTSSRIRKKFAWLRSPSPSPSPRPPTPAELQREAAMAARERRRIQARLNRSSTGAKRALKGLRFISRTTGTVQAAELWRRVEDRFNALARDGLLSRDDFGECIGMVDSKEFAVGIFDALARRRRQNLERITREELYDFWLQISDQSFDARLQIFFDMVDTNVDGRITREEVQELIVLSASANKLAKLKEQAEEYASLIMEELDPENLGYIELWQLEALLLQRDSYMNYSRPLSTASGAQWSQNLGGAAVAAGAAAATGGGAHAAVAARGG…
