# Supplementary material for: Genomics analysis of genes encoding respiratory burst oxidase homologs (RBOHs) in jatropha and the comparison with castor bean
Source: PeerJ. 2019 Jul 11;7:e7263. doi: 10.7717/peerj.7263 (PMC6626655; doi:10.7717/peerj.7263)
Supplement: Table S3 [file peerj-07-7263-s009.xlsx]

## Sheet: Sheet1
Supplementary Table S3. Group distribution of Rboh family genes in representative plants.
Orthologous group	J. curcas	R. communis	M. esculenta	H. brasiliensis	P. trichocarpa	C. papaya	T. cacao	C. sativus	V. vinifera	A. thaliana	A. lyrata	B. oleracea	B. rapa	A. coerulea	O. sativa	Z. mays	S. bicolor	S. italica	M. acuminata	A. trichopoda	S. moellendorffii	P. patens
RBOHC	JcRbohC	RcRbohC	MeRbohC1 MeRbohC2	HbRbohC1 HbRbohC2	Potri.012G111600 Potri.015G109800	evm.TU.supercontig_13.202	Thecc1EG014791	-	GSVIVG01014350001	AtRbohC	AL8G25300	Bol028109	Brara.C01498
										AtRbohA	AL6G17690	Bol043878	Brara.J02512
										AtRbohG	AL7G28060	Bol042207	-
RBOHD	JcRbohD	RcRbohD	MeRbohD	HbRbohD1 HbRbohD2	Potri.001G070900 Potri.003G159800	evm.TU.supercontig_38.53	Thecc1EG034030	Cucsa.340760	GSVIVG01001122001 GSVIVG01001123001	AtRbohD	AL8G19900	Bol043072	Brara.F03043	Aqcoe5G319800	OsRbohI	GRMZM2G441541 GRMZM2G065144	Sobic.005G139700	Seita.8G141900	GSMUA_Achr10G12340_001 GSMUA_Achr6G16270_001	evm_27.TU.AmTr_v1.0_scaffold00016.300
RBOHB	JcRbohB	RcRbohB	MeRbohB	HbRbohB	Potri.005G026200	evm.TU.supercontig_48.86	Thecc1EG026646	Cucsa.181960	GSVIVG01031128001	AtRbohB	AL1G19540	-	Brara.I05278	Aqcoe5G083800	OsRbohH	GRMZM2G300965	Sobic.008G118700	Seita.3G343100	GSMUA_Achr5G26970_001
															OsRbohB	GRMZM2G022547 GRMZM2G034896	Sobic.003G161500	Seita.5G164400
RBOHE	JcRbohE	RcRbohE	MeRbohE	HbRbohE	Potri.006G137300	evm.TU.supercontig_82.74	Thecc1EG037473	Cucsa.011690	GSVIVG01015025001	AtRbohE	AL1G31810	Bol044839	Brara.F01411	Aqcoe7G437300	OsRbohG	GRMZM2G448185	Sobic.002G214200	Seita.2G216800	GSMUA_Achr3G05840_001 GSMUA_Achr8G23680_001	evm_27.TU.AmTr_v1.0_scaffold00007.336	101139 97417	Pp3c10_24760 Pp3c20_22940 Pp3c23_10130 Pp3c24_2840
															OsRbohF		Sobic.007G148300	Seita.6G170500
RBOHF	JcRbohF1	RcRbohF	MeRbohF1 MeRbohF2	HbRbohF1 HbRbohF2	Potri.001G098300 Potri.003G133300	evm.TU.supercontig_201.1	Thecc1EG016350	Cucsa.303570	GSVIVG01019429001	AtRbohF	AL2G11000	-	Brara.I01360	Aqcoe5G438000	OsRbohC	GRMZM2G043435	Sobic.009G206500	Seita.3G170600	GSMUA_Achr6G31850_001
										AtRbohI	AL6G45450	-	Brara.B02679		OsRbohA	GRMZM2G138152	Sobic.003G287400	Seita.5G307900	GSMUA_Achr9G05450_001
RBOHN	JcRbohN	RcRbohN	MeRbohN	HbRbohN	-	-	Thecc1EG014262	Cucsa.198230	-	-	-	-	-	Aqcoe3G372000	-	GRMZM2G089291	Sobic.001G303600	-	GSMUA_Achr9G07110_001	evm_27.TU.AmTr_v1.0_scaffold00058.1
RBOHH	JcRbohH	RcRbohH	MeRbohH	HbRbohH	Potri.006G097200 Potri.016G112200	evm.TU.supercontig_139.10	Thecc1EG041962	Cucsa.213560	GSVIVG01025074001	AtRbohH	AL8G36600	Bol008922	Brara.B01052	Aqcoe2G090100	OsRbohE	GRMZM2G426953	Sobic.003G347520	Seita.5G372100	GSMUA_Achr10G03800_001	evm_27.TU.AmTr_v1.0_scaffold00023.119 evm_27.TU.AmTr_v1.0_scaffold00066.13
										AtRbohJ	AL5G24510	Bol041357	Brara.F01836		OsRbohD	GRMZM2G323731 GRMZM2G401179	Sobic.003G175000	Seita.5G182900
Brassicaceae-specific orthologous groups are shown in red or orange, whereas Gramineae-specific orthologous groups are shown in green.
