# Supplementary material for: Genomics analysis of genes encoding respiratory burst oxidase homologs (RBOHs) in jatropha and the comparison with castor bean
Source: PeerJ. 2019 Jul 11;7:e7263. doi: 10.7717/peerj.7263 (PMC6626655; doi:10.7717/peerj.7263)
Supplement: Table S4 [file peerj-07-7263-s010.xlsx]

## Sheet: Sheet1
Supplementary Table S4. GO annotation of the Rboh family.
GO accession	Description	Term type
GO:0005773	vacuole	cellular component
GO:0005886	plasma membrane	cellular component
GO:0005887	integral component of plasma membrane	cellular component
GO:0016020	membrane	cellular component
GO:0016021	integral component of membrane	cellular component
GO:0031226	intrinsic component of plasma membrane	cellular component
GO:0003824	catalytic activity	molecular function
GO:0004601	peroxidase activity	molecular function
GO:0005488	binding	molecular function
GO:0005506	iron ion binding	molecular function
GO:0005509	calcium ion binding	molecular function
GO:0005515	protein binding	molecular function
GO:0009055	electron carrier activity	molecular function
GO:0016174	NAD(P)H oxidase activity	molecular function
GO:0016175	superoxide-generating NADPH oxidase activity	molecular function
GO:0016491	oxidoreductase activity	molecular function
GO:0046872	metal ion binding	molecular function
GO:0050660	flavin adenine dinucleotide binding	molecular function
GO:0050664	oxidoreductase activity, acting on NAD(P)H, oxygen as acceptor	molecular function
GO:0002679	respiratory burst involved in defense response	biological process
GO:0006800	oxygen and reactive oxygen species metabolic process	biological process
GO:0006950	response to stress	biological process
GO:0006952	defense response	biological process
GO:0006970	response to osmotic stress	biological process
GO:0007165	signal transduction	biological process
GO:0007231	osmosensory signaling pathway	biological process
GO:0008152	metabolic process	biological process
GO:0008219	cell death	biological process
GO:0009058	biosynthetic process	biological process
GO:0009060	aerobic respiration	biological process
GO:0009408	response to heat	biological process
GO:0009607	response to biotic stimulus	biological process
GO:0009611	response to wounding	biological process
GO:0009628	response to abiotic stimulus	biological process
GO:0009719	response to endogenous stimulus	biological process
GO:0009723	response to ethylene	biological process
GO:0009738	abscisic acid-activated signaling pathway	biological process
GO:0009791	post-embryonic development	biological process
GO:0009845	seed germination	biological process
GO:0009873	ethylene-activated signaling pathway	biological process
GO:0010053	root epidermal cell differentiation	biological process
GO:0010119	regulation of stomatal movement	biological process
GO:0033198	response to ATP	biological process
GO:0033500	carbohydrate homeostasis	biological process
GO:0043069	negative regulation of programmed cell death	biological process
GO:0050665	hydrogen peroxide biosynthetic process	biological process
GO:0050832	defense response to fungus	biological process
GO:0052542	defense response by callose deposition	biological process
GO:0055114	oxidation-reduction process	biological process
GO:0072593	reactive oxygen species metabolic process	biological process
GO:0098869	cellular oxidant detoxification	biological process
