# Supplementary material for: Genomics analysis of genes encoding respiratory burst oxidase homologs (RBOHs) in jatropha and the comparison with castor bean
Source: PeerJ. 2019 Jul 11;7:e7263. doi: 10.7717/peerj.7263 (PMC6626655; doi:10.7717/peerj.7263)
Supplement: Data S1 [file peerj-07-7263-s011.txt]

LOCUS       JcRbohD                 4305 bp    DNA     linear   PLN 07-MAY-2019
DEFINITION  Jatropha curcas respiratory burst oxidase homolog gene JcRbohD.
ACCESSION   JcRbohD
VERSION
KEYWORDS    .
SOURCE      Jatropha curcas
  ORGANISM  Jatropha curcas
            Eukaryota; Viridiplantae; Streptophyta; Embryophyta; Tracheophyta;
            Spermatophyta; Magnoliophyta; eudicotyledons; Gunneridae;
            Pentapetalae; rosids; fabids; Malpighiales; Euphorbiaceae;
            Crotonoideae; Jatropheae; Jatropha.
REFERENCE   1  (bases 1 to 4305)
  AUTHORS   Zou,Z. V.
  TITLE     Genomics analysis of genes encoding respiratory burst oxidase
            homologs (RBOHs) in jatropha and the comparison with castor bean
  JOURNAL   unpublished
REFERENCE   2  (bases 1 to 4305)
  AUTHORS   Zou,Z. V.
  TITLE     Direct Submission
  JOURNAL   Submitted (07-MAY-2019) GMO safety laboratory, Institute of
            Tropical Biosciences and Biotechnology, Chinese Academy of Tropical
            Agricultural Sciences, No. 4 Xueyuan Road, Longhua District,
            Haikou, Hainan 571101, P. R. China
COMMENT     Bankit Comment: ALT EMAIL:zouzhi@itbb.org.cn
            Bankit Comment: TOTAL # OF SEQS:7
            
            ##Assembly-Data-START##
            Assembly Method       :: SOAPdenovo v. v2
            Sequencing Technology :: Illumina
            ##Assembly-Data-END##
FEATURES             Location/Qualifiers
     source          1..4305
                     /organism="Jatropha curcas"
                     /mol_type="genomic DNA"
                     /db_xref="taxon:180498"
     CDS             join(254..860,970..1132,1232..1280,1456..1569,1667..2479,
                     2581..2676,2771..2886,2975..3077,3173..3246,3326..3852,
                     3963..4072)
                     /EC_number="1.6.3.-"
                     /codon_start=1
                     /product="Jatropha curcas respiratory burst oxidase
                     homolog"
                     /translation="MRSDDGRGPSISNSNYDTSSDTESIASDRTAFSGPLGVGGQAPL
                     NKKRSSKKSARFNIPPETTAADDASSYVEITLDIRDDSVAVHSVHPANEDPELALLAK
                     KTLENKSSSFRSSLFRNTSSHIKQVSQELKRLASLSRRPSAARRFDRTKSAAAHALKG
                     LKFITAKTGAAGNGWLAVEKRFQELTASTNGQLHCSSFGECIGMNKESKEFAGELFRA
                     LARKHNINGDSINKAQLKEFWDQISDESFDSRLQTFFDMVDRDADGRITEEEVREIIS
                     LSASANKLSNIQKQAQEYAALIMEELDPDNAGYIMIYNLETLLLQAPNQSVRVGDSRI
                     LSQLLSQKLKPTRENNPLRRWYQKAKYFLLDNWQRVWIMALWLGIVAGLFTYKFLQYR
                     RKAVHDIMGDCVSVAKGGAETLKFNMALILLPVCRNTITWLRNKTKLGVAVPFDDNLN
                     FHKVIAVGIAVGIGLHAGAHLTCDFPRLLHATEEEYEPMKPYFGDDQPENYWWFLKGV
                     EGITGIVMVVLMAIAFTLATPWFRRNRLNLPKPLKKLTGFNAFWYSHHLFVIVYTLLI
                     IHGIFLYLTKKWYQKTTWMYLAVPIILYACERLIRAFRSSIKSVKILKVAVYPGNVLA
                     LHMSKPQGFKYKSGQYMFVNCSAVSPFEWHPFSITSAPGDDYLSVHIRTLGDWTRQLK
                     AVFSEVCQPAPAGKSGLLRAEGVEGGNNPSFPKILIDGPYGAPAQDYKKYDVVLLVGL
                     GIGATPMISIVKDIINNMQEEDDRENSLEAGKATSAPNYNNKKGFKTTKAYFYWVTRE
                     QGSFEWFKGIMNEVAEMDDKAVIELHNYCTSVYEEGDARSALIAMLQSLHHAKNGVDV
                     VSGTRVKSHFAKPNWRQVYKKIALHHPDSRIGVFYCGAPALTKELRQLALDFSRKTST
                     KFDFHKENF"
BASE COUNT     1278 a    869 c    881 g   1277 t
ORIGIN      
        1 cacacgttgt acataaccta ccctcctttc ttccttcctt ccttcctaca agtttcgcgc
       61 ttgcctttaa tatgactatg tatatataaa aatagaatcc atggaaagct ccctaagcta
      121 aaaaccaaac gcatgaataa tactccttct tctatctgcc tgtaaagatt aacgatatca
      181 agcatattct gtaaagtgat cggaaaacaa agatcgacga tattaagcat attttgtaaa
      241 gtgatcagga aacatgagaa gcgacgacgg gagaggacct tccatttcta attcaaatta
      301 cgataccagt tccgacactg aaagcatagc cagcgaccgt actgccttta gcgggccact
      361 tggagtggga ggacaagctc ctctcaacaa aaaacgatct tccaagaaga gcgcaagatt
      421 caatatccct cctgaaacca ccgccgccga tgatgcatcc tcctacgtcg agattacact
      481 cgacatccgc gatgactctg tcgccgtcca cagcgttcat ccggctaacg aagatcccga
      541 attagctctg cttgctaaaa agactctgga gaacaagtct tcttcatttc ggtcctcctt
      601 gtttcgcaat acttcgtctc atatcaaaca ggtttcacaa gagcttaaac gtcttgcttc
      661 cctctcgagg aggccttctg cggccagacg ctttgatagg accaagtcag ccgccgctca
      721 cgctttgaag ggactcaagt tcatcactgc caaaactggt gccgcgggaa atggatggct
      781 cgctgttgag aagcgatttc aggaactaac ggcttccacc aatggccaac tccactgttc
      841 ctcgttcggc gaatgcatag gtaaataatc atgaattgat taattactag tatttatttt
      901 gacttttcta aaatttttgt aattctatta ttattattat taaattatta atattaatct
      961 ctgttatagg catgaacaag gaatccaagg agtttgctgg tgaattattc cgcgcacttg
     1021 ctcggaagca taacataaat ggtgattcca ttaacaaggc acagcttaaa gaattctggg
     1081 atcagatctc cgacgaaagc tttgactcca ggctccaaac attctttgac atgtacataa
     1141 ttgtttcctt tgctttatat ccatgtttct tacatttcat taatttaatt ttgtaataaa
     1201 acgtttaatt atttatattt aatccatgca gggtggatag agacgctgac ggaagaataa
     1261 cagaagaaga agtaagagag gtacgtaaag ctaagtaatg gatatatata gactcggtct
     1321 atgtcgactc tttcatacta aactggaaat agtttttcct ttcctttttc tgcctgatgt
     1381 tctcataaat acatatcact ggcagagcag gtcacactct agtttagact aacgacaaca
     1441 agttgaaatt tgcagattat tagtttaagt gcttctgcaa acaagctatc caacattcag
     1501 aaacaagccc aggaatatgc agcgttaatt atggaagaac tagacccaga taatgctgga
     1561 tacatcatgg tacgtaagaa tatatatatg ttaaactgca agatcatata agctgttagt
     1621 cttgatgaat taattctttt ttctttctca ttgtccaacg aagcagatct ataacctcga
     1681 aacactgcta ttgcaagctc ctaatcaatc ggtcagagtt ggagacagcc gaattttgag
     1741 tcaactgctg agtcagaaac tgaagcccac acgggagaac aatccactga gaagatggta
     1801 ccagaaggcc aagtactttt tattggataa ctggcagagg gtgtggatta tggcattgtg
     1861 gcttggaatt gtagctggtt tatttaccta caagttttta cagtatcgga ggaaggctgt
     1921 acatgatata atgggcgatt gtgtttctgt tgccaaagga ggagccgaga cacttaaatt
     1981 caatatggca ttgattttac taccagtttg caggaacacc atcacttggc tcaggaacaa
     2041 gaccaagctg ggagtggccg tgccttttga tgacaatcta aatttccata aggtgatagc
     2101 agtaggaatt gccgtaggga ttgggctgca tgcgggagct catttaacct gtgattttcc
     2161 gcggcttctc catgcaactg aagaggaata tgagcctatg aaaccttact tcggagacga
     2221 tcagccggag aactactggt ggtttttgaa gggcgtggag ggcatcactg gaatcgtaat
     2281 ggtagtgcta atggctatag ccttcacatt agccacgcct tggtttaggc gtaacaggct
     2341 caacttgccc aaaccactca agaaactcac aggcttcaat gccttctggt attctcacca
     2401 tctattcgtt attgtctaca cccttctcat aatccatggg attttcctct acctcaccaa
     2461 gaaatggtac cagaaaacgg taattaattg acaaggcctt gctctcttta tatttcacag
     2521 tcgaattatt gactttgact atcgtccatt attaattcca tttcttcatg tacattgcag
     2581 acatggatgt acttggcagt gccgatcatc ctttatgcat gcgaaaggct aatcagggct
     2641 tttagatcaa gcatcaagtc tgttaagatt ctcaaggtaa tggatttaga ttgcttgatt
     2701 cctctactag ctgtgccatt aacattgaga tgataatact aatgaattcc accaacgtta
     2761 attactttag gttgctgttt atcccggaaa tgtcctggca ttgcatatgt ctaagccaca
     2821 gggcttcaag tacaagagtg gacagtacat gtttgtcaac tgctcggcag tttctccctt
     2881 cgaatggtga gttataagtt taattgcaca ttgaataata tattctcact gttttgagaa
     2941 caaaacaatt ctaattgtgt aatttggtgt acaggcaccc attttccatc acatcagcgc
     3001 caggagatga ctacctgagc gtgcacattc gaactcttgg agactggacg aggcaactca
     3061 aagctgtttt ctccgaggtc tgttaattaa tatacagttt ccgatccagt ttttagaatt
     3121 gccaaccaac agtccaatat ttatatgttt gcacattggt tgttatatat aggtttgtca
     3181 gcctgcacct gctggtaaga gtggattgct aagagctgag ggcgtggaag gaggaaacaa
     3241 tcctaggtaa ttaattaatt aattgctttg catatgattt aatttaatat tattcctatt
     3301 aattaataat gaaatgaatg aacagctttc cgaagatatt gattgacgga ccatatggag
     3361 ctccagcaca agactacaag aaatacgatg tagtgctgct tgtagggctg ggaattgggg
     3421 ccacacccat gatcagcatt gtgaaggaca tcatcaacaa catgcaagag gaagatgatc
     3481 gcgagaatag cttagaggca gggaaagcga catctgctcc taattataac aataagaaag
     3541 gtttcaagac gacgaaagct tacttctatt gggtgacaag agaacagggt tccttcgagt
     3601 ggttcaaagg gataatgaat gaggtggcgg agatggacga caaggcggtg atagaactgc
     3661 ataactattg caccagtgtt tacgaagaag gagacgctag gtctgctctg attgcaatgc
     3721 ttcagtctct ccaccatgcc aaaaacggtg tggatgtggt ttcagggacc agagtcaaat
     3781 cccactttgc aaagccaaac tggcgccaag tctacaagaa aatcgctctt catcatcctg
     3841 attcaagaat tggtaggttc acctacctct cccactagca cctctttttt tgtgcatatg
     3901 tattgaataa tttagtcaaa gaaagaaaat ttgaccagtt gtatatatgt ttgtgcatgc
     3961 aggagttttc tattgtgggg caccagcact aacaaaggag ctaaggcaat tagcgctaga
     4021 tttctctcgc aagacctcca ccaagttcga ttttcataaa gagaacttct aattaagcaa
     4081 caagatttga gacacgatgt tgtatttgtt gatcgtatat agcatattag agatatagca
     4141 attggattat actttttgtt taatacctac tctgtcgttc gttagttaat tttgtttctt
     4201 tgattcaatt aataatatac gagaaagtga aaatcagata agatgtagag aattatgata
     4261 ctgtcttctc cttctagaat tcaggtgcaa tttttattat ttctt
//
LOCUS       JcRbohC                 5927 bp    DNA     linear   PLN 07-MAY-2019
DEFINITION  Jatropha curcas respiratory burst oxidase homolog gene JcRbohC.
ACCESSION   JcRbohC
VERSION
KEYWORDS    .
SOURCE      Jatropha curcas
  ORGANISM  Jatropha curcas
            Eukaryota; Viridiplantae; Streptophyta; Embryophyta; Tracheophyta;
            Spermatophyta; Magnoliophyta; eudicotyledons; Gunneridae;
            Pentapetalae; rosids; fabids; Malpighiales; Euphorbiaceae;
            Crotonoideae; Jatropheae; Jatropha.
REFERENCE   1  (bases 1 to 5927)
  AUTHORS   Zou,Z. V.
  TITLE     Genomics analysis of genes encoding respiratory burst oxidase
            homologs (RBOHs) in jatropha and the comparison with castor bean
  JOURNAL   unpublished
REFERENCE   2  (bases 1 to 5927)
  AUTHORS   Zou,Z. V.
  TITLE     Direct Submission
  JOURNAL   Submitted (07-MAY-2019) GMO safety laboratory, Institute of
            Tropical Biosciences and Biotechnology, Chinese Academy of Tropical
            Agricultural Sciences, No. 4 Xueyuan Road, Longhua District,
            Haikou, Hainan 571101, P. R. China
COMMENT     Bankit Comment: ALT EMAIL:zouzhi@itbb.org.cn
            Bankit Comment: TOTAL # OF SEQS:7
            
            ##Assembly-Data-START##
            Assembly Method       :: SOAPdenovo v. v2
            Sequencing Technology :: Illumina
            ##Assembly-Data-END##
FEATURES             Location/Qualifiers
     source          1..5927
                     /organism="Jatropha curcas"
                     /mol_type="genomic DNA"
                     /db_xref="taxon:180498"
     CDS             join(146..689,779..938,1015..1063,1209..1322,1426..1851,
                     1952..2335,2455..2550,2638..2753,2867..2969,3079..3152,
                     4281..4819,5385..5494)
                     /EC_number="1.6.3.-"
                     /codon_start=1
                     /product="Jatropha curcas respiratory burst oxidase
                     homolog"
                     /translation="MGEEDPHHQHHHSDTELLSGEKVPYSGPLSGPLNKRGTRKSARF
                     NIPESSSSQDEQYVEVTLDVRDDSVAVHSVKAANGVAEDPEVTLLAKGLEKRSASKIV
                     RNASAKIRQEIKRLASFSKRQPPSRLDRTKTAAAHALKGLEFISKTDGGAGWAAVEKR
                     FDEITASTHGLLPRSRFCECIGMKESKEFAGELFNALARKRNIQADSISKDELKDFWE
                     QISDQSFDSRLQTFFDMVDKDADGRITEEEVREIITLSASANKLSNIQKQAEEYAALI
                     MEELDPERHGYIMIENLEMLLLQGPNQSVRVGDSRYLSQMLSQKLKPTLDDNPIKTWC
                     RSIKYFLLDNWQRVWVMALWIGVMAGLFTYKYVQYRRRAAYKVMGACVCIAKGGAETL
                     KLNMALILLPVCRNTLTWLRNKTKLGLVVPFDDNLNFHKVIAIAISVGVGLHAISHLT
                     CDFPRLLQASEEKWKLMQKYFGDQPSSYWHFVKSVEGVTGIIMVVLMAIAFTLAAPWF
                     RRNKLNLPTFLKKLTGFNAFWYSHHLFVIVYTLLIVHGQYLYLTKEWYKKTTWMYLAV
                     PVILYASERLTRALRSSIKPVTIKKVAIYPGNVLALHMSKPQGFKYKSGQYMFVNCAA
                     VSPFEWHPFSITSAPGDDYLSVHIRTLGDWTRQLRTVFSQVCQPPDTGKSGLLRADGF
                     QGNNNPNFPRVLIDGPYGAPAQDYKKYEVVLLVGLGIGATPMISIVKDIVSNIRATDE
                     EEENAIENGTLPKTPSPNTFKRKENFKTRRAYFYWVTREQGSFDWFKGIMNEVAELDD
                     NHVIELHNYCTSVYEEGDARSALIAMLQSIHHAKNGVDIVSGTRVKSHFAKPNWRNVY
                     KRIALNHPDSRVGVFYCGAPALTKELRHLALDFSHKTNTKFDFHKENF"
BASE COUNT     1919 a    982 c   1099 g   1927 t
ORIGIN      
        1 atatataaca aacaaacact tccccctgca aaagaacaag aaacaaaaca aaacacaaaa
       61 caaaattata gttttcattt gctttacaaa tctagtctgc aagaattcag cttttaaagg
      121 gccgtcttca acttagattc aagaaatggg agaagaagat ccccatcacc agcatcatca
      181 ttctgataca gagcttttgt caggcgaaaa ggtaccttac agtggacctt taagtggacc
      241 tcttaacaaa agaggaacaa gaaagagtgc aaggtttaac attccagaat ctagttcatc
      301 tcaagatgaa caatatgtgg aggttacact cgatgttcgt gatgattctg tagcagtcca
      361 cagtgttaaa gcagcaaatg gtgttgcaga agatcccgaa gtgacattac tagctaaagg
      421 actagaaaaa agatcagcat ctaaaattgt tagaaatgct tctgcaaaaa tcagacagga
      481 aataaagcgt ttggcttcat tttcaaaaag gcagcctcct agtcgtcttg acagaacaaa
      541 aactgcggct gcacatgctt tgaaaggact tgagttcatt agcaagactg atggaggtgc
      601 aggatgggcc gcagtggaga agcgttttga tgaaattact gcttctaccc acggcttgct
      661 tcctcgttcg cgcttctgtg aatgtatagg tatatatata agtggcaaca ccgacttttg
      721 tttattatct tgtttttgga taaaaattaa ttttatgtta acttttttgt aatggcagga
      781 atgaaagagt cgaaggaatt tgcaggggag ttgtttaacg cacttgctag gaagaggaac
      841 atacaagccg attcaattag taaagatgaa ttgaaggatt tttgggaaca aatttcagat
      901 cagagttttg attccaggct tcagaccttt tttgacatgt aatgtttaat ttcaagatta
      961 ttgttcttgg attagtataa ccaagttctg attttgtagt tgaaataatt tcagggttga
     1021 taaagatgca gatggtagaa tcacagaaga agaagttaga gaggtatatt tatttaattc
     1081 agaaaataaa aggttgtgta gtttttttat tcatttcatt aacttcagta gatcaaatca
     1141 tgtgcttcac atgaaaagaa gatttcgaac taattaagat taaatttaat tatattgtaa
     1201 ttttacagat cattactctt agtgcttctg caaataaact atcaaatatc caaaaacaag
     1261 cagaggaata tgcagccttg atcatggaag agctggatcc agaaagacat ggatatatca
     1321 tggtaaaaca aaaaaatcac aagctaatcg gtatcttctt tatcaaattt tctgcaaatt
     1381 attgtcgtag cccactaatc atcgtgatta ttgtgtcaaa accagataga gaacctggaa
     1441 atgcttttat tgcaagggcc aaaccaatct gtaagagtag gagacagcag atatctaagc
     1501 caaatgctca gccaaaagct taagcctaca ctagatgaca atccaataaa gacatggtgc
     1561 aggagcatca aatacttcct tttagataat tggcaaagag tatgggtgat ggctctatgg
     1621 attggggtta tggctggtct atttacctat aaatatgtgc agtatcgacg acgagctgct
     1681 tataaagtaa tgggagcatg tgtctgcatt gccaaaggag gagctgagac actcaaattg
     1741 aatatggctt taattttatt acctgtttgc agaaacacgc ttacctggct tagaaataaa
     1801 actaagttag gtcttgtggt tccttttgat gacaacctca acttccacaa ggtaaaaatt
     1861 tcagttaatg ttcaaaaaga aaaagcagag ttataaaaat acaaatttgg atataaatta
     1921 aaatgctatt ttttctttct catttcttta ggtgatagca attgcaattt cagtgggagt
     1981 tggtctacat gcaatttctc atttaacatg tgacttccct cgacttcttc aagcaagtga
     2041 agaaaaatgg aagcttatgc agaaatattt tggggaccaa ccttcaagct attggcattt
     2101 tgtcaagtca gtagagggag taactggaat tataatggta gttttgatgg caatagcttt
     2161 tacattagct gctccttggt ttagaagaaa caagctcaat ttgccaactt tcctaaagaa
     2221 gcttactggt tttaatgcct tctggtactc tcaccatctc tttgtcatag tctataccct
     2281 actcattgtt catggccaat acctctactt gactaaagaa tggtacaaga aaacggtaag
     2341 cactatgcag tttctctaat tacagactaa tcacaagaac ttcctctaat tacaaactaa
     2401 ccattttata tttttgatta gtgattacag tgactctttc ttgtttattt gcagacctgg
     2461 atgtatttag ctgttccagt aattctttat gcaagtgaaa gattgaccag ggcattaagg
     2521 tctagcatca agcctgttac tataaaaaag gtaaataact tcattattgc tattaatacg
     2581 tgtaaaagga cagcattctt ggaaattgtg gttaatgtag ttattttgac attgaaggtg
     2641 gctatttacc ctggaaatgt gttggcactt cacatgtcaa agcctcaagg attcaaatac
     2701 aagagtggac agtacatgtt cgtcaattgt gccgccgtct ctccatttga atggtaggga
     2761 actttttcaa cctctttctt gttattagtt attaaattgt tataagatct gtttagtagt
     2821 tgctttgctt ttacttaaag ggtaattaaa attcacatgt caacaggcac ccattttcca
     2881 tcacttcagc tcctggagat gattatctaa gtgttcacat tagaactttg ggtgattgga
     2941 caaggcagct cagaacagta ttttctcagg catgtgtttt tcattgggag aatcagagat
     3001 tattaattga ttattgatta cccccttttc atggcgatta ttgaggctaa tattttctat
     3061 tcttgttttc tttttcaggt ttgccaacca cctgatactg ggaaaagcgg acttctcaga
     3121 gctgatggct ttcagggaaa caacaacccg aagtaagttt tttttttttt tttttttttt
     3181 ttttttttta tatatttact ggcttgccta caggttataa aattttacgt tgaacccaca
     3241 tttattatta aaatctgaaa aggaatcaat atttagaggg tgagtgaatt cattctgtga
     3301 acgtgaaagg cattattaca taaggtcaac tttagtttac gagcgaatct tgggcagtta
     3361 gattaggtgt aacaatccat tgctgatgta actacccagg aagagcaaaa tatcacatga
     3421 gccttgtaag gataacttac ctagcttgct tctactcctt aatggcagtt tttttggagt
     3481 agttaattaa tggtatagaa tcaaatacgc aaatattcca gaaattttca agtatttaag
     3541 aaaagggtaa caataaagaa cctttaactt tgtttattaa ggacatcaga aagaagacaa
     3601 aaaaaaaagc acctctccac ctgtattaag ggcccacaag ttggccatta tttgatcttc
     3661 tgtcatctct atcccccatt ttcttgctac aggttagaat tatataagac tgtccacttc
     3721 agaatggtcc tgatagctaa ctacgaactt tgatttttct agtggtctga ttgtttgcca
     3781 catgatacca cactctacct atatcaatta tttgggttct aacgcattct ttatcaacta
     3841 atcaaactat acatgtgact aaatatatac cagaagtcag atagatagga ttagcatctt
     3901 tgactgacta gagtatgcct atttaattat acaataggct aataaaaatt ggttactccc
     3961 gaaatccttg gttatgaaat ttaattaatt agccaagaaa cagattgcca actatgatcc
     4021 aattagaaga tttttcacac tcaaaaatcc agttaaatac aatgaaacaa acaaactaaa
     4081 attgatgaaa tagataaatt tgtcatatac ataaaagttc aactaacttg tcccactata
     4141 gggacaccta acaaaacatg cgaatggttt ttgttttgga gtgaaaatta tttacctttc
     4201 aattcaaagt gaaaaattat tgctttgatg tgcaagatga tatttattct tacaattatt
     4261 gtaatgatga tcatgaacag tttcccaaga gttctgattg atggtccata tggtgcacca
     4321 gcacaagact acaagaaata tgaagtggtt ctactcgtgg gtctaggaat tggagcaaca
     4381 ccaatgataa gtatagtaaa ggacatagtg agtaacatta gggcaacgga tgaagaagaa
     4441 gagaatgcaa tagaaaatgg aacattaccc aaaacgccaa gtcctaatac ttttaaaagg
     4501 aaagaaaatt tcaagacaag aagggcatac ttttactggg tgacgaggga acaagggtct
     4561 tttgattggt ttaaagggat aatgaatgaa gtggctgaat tagacgataa ccatgtcata
     4621 gagcttcata actattgcac cagtgtttat gaagaaggag atgcaaggtc tgcgctaatt
     4681 gctatgcttc agtccattca tcatgccaaa aatggtgttg atatcgtctc tgggactcga
     4741 gttaagtccc atttcgccaa acctaattgg cgaaatgtct acaagcgcat tgcccttaac
     4801 cacccagatt ctcgagttgg taagtacatt tcaatcctga gcttttgcat taaaagataa
     4861 aaactcaact attggactag cggcccatag tgattttgac aagtgcattt acatgtattt
     4921 agtaaatata gtaattttat tccattctga agcttatctt cagtttaaga gcttttttct
     4981 gcattattgt tcctttcttt gctctttctg tcaattaaca taaagaaaag aaaaagacag
     5041 agatatcact ttacttgata atgggtgtta gcgttagtgc taatgctttt tcctaatgat
     5101 gacattactt aaaagattag tatttatctt aacgattaat tacctttttc ttggcaaatt
     5161 ttcagttaga gagtgtttgt agttcacagt aagagtttcc tctatctttt tcgttattta
     5221 tttcttcttt atataatttc ttacaatgag atatttcttt atctgggtcc aaatagaaac
     5281 acaaattttc cgagtataac aaataggatg gtgtataaac tattttatgt catgcattat
     5341 ttatagaagg aaaatattga tttgtctttt ttccctattc gcaggggtgt tttactgcgg
     5401 ggcaccagct ctaacaaaag agctacgaca cttagctttg gatttctcgc acaagacaaa
     5461 caccaagttt gattttcaca aagaaaactt ctaattttta aatggataag aagaaaaagc
     5521 gagataaaaa gaaaacccac ttgacgagtc cctctttagc tccagcaaga tcgcactttc
     5581 tagcacgtta tacagatttg ggctcctttt gttgacctta acgaatattg ataaatgata
     5641 atgtattgtt tattgcgttt gtcgatagaa aatttggtaa attatgcacg caaaggatag
     5701 tgcgtttggt tgattgaact gaagggacag gggcagccca ccaccaccaa ggcaccaaca
     5761 aaaagtaggt gtatgtgagc gtggctacat gttgtgatca cctatgtgaa tgtctatata
     5821 caagaggaat gcaaagcacc ttctcccttc tcttcttttt tttttttttt tttttttttt
     5881 tttttttttt ttgtagattt tgcaatgaca atgttaaaag tatttgg
//
LOCUS       JcRbohB                 4502 bp    DNA     linear   PLN 07-MAY-2019
DEFINITION  Jatropha curcas respiratory burst oxidase homolog gene JcRbohB.
ACCESSION   JcRbohB
VERSION
KEYWORDS    .
SOURCE      Jatropha curcas
  ORGANISM  Jatropha curcas
            Eukaryota; Viridiplantae; Streptophyta; Embryophyta; Tracheophyta;
            Spermatophyta; Magnoliophyta; eudicotyledons; Gunneridae;
            Pentapetalae; rosids; fabids; Malpighiales; Euphorbiaceae;
            Crotonoideae; Jatropheae; Jatropha.
REFERENCE   1  (bases 1 to 4502)
  AUTHORS   Zou,Z. V.
  TITLE     Genomics analysis of genes encoding respiratory burst oxidase
            homologs (RBOHs) in jatropha and the comparison with castor bean
  JOURNAL   unpublished
REFERENCE   2  (bases 1 to 4502)
  AUTHORS   Zou,Z. V.
  TITLE     Direct Submission
  JOURNAL   Submitted (07-MAY-2019) GMO safety laboratory, Institute of
            Tropical Biosciences and Biotechnology, Chinese Academy of Tropical
            Agricultural Sciences, No. 4 Xueyuan Road, Longhua District,
            Haikou, Hainan 571101, P. R. China
COMMENT     Bankit Comment: ALT EMAIL:zouzhi@itbb.org.cn
            Bankit Comment: TOTAL # OF SEQS:7
            
            ##Assembly-Data-START##
            Assembly Method       :: SOAPdenovo v. v2
            Sequencing Technology :: Illumina
            ##Assembly-Data-END##
FEATURES             Location/Qualifiers
     source          1..4502
                     /organism="Jatropha curcas"
                     /mol_type="genomic DNA"
                     /db_xref="taxon:180498"
     CDS             join(570..1249,1549..1597,1698..1811,1984..2412,
                     2486..2872,2967..3065,3155..3270,3372..3474,3569..3642,
                     3726..4240,4342..4451)
                     /EC_number="1.6.3.-"
                     /codon_start=1
                     /product="Jatropha curcas respiratory burst oxidase
                     homolog"
                     /translation="MEINRENQRETWYSESESNSSSRRAGYSGPMSGPLVSNNKTSKK
                     SARFKEDQEYVEITLDVRDDAVLVQNIKGGDSETTFLASQLEKKHHHRPSLGSQLSFR
                     LRQVSQELKKITSSNAFDKVDRSKSGAARALKGLKFMTKNVGTEGWSEVEARFDKLSI
                     DGALPKTRFAQCIGMNESSEFAFELFDALARRKGIVSASISKAELREFWEQITDQGFD
                     ARLQTFFDMVDKNADGRITEEEVLEIIALSASANKLSKIQDRAEEYAALIMEELDPDN
                     LGYIELYNLEMLLLQAPSQSTNLVTDSRILSQVLSQKLVPTKEQNPIKRGYKGLAYFI
                     EDNWKRIWVMALWLGICAGLFTWKFIQYKHRAVFDVMGYCVTTAKGAAETTKFNMALI
                     LLPVCRNTITWLRSNTKLGVIVPFDDNINFHKVIAFGIAIGVGLHAGAHLTCDFPRLL
                     HATDEEYEPMKPFFGDDRPNNYWWFVKGTEGWTGVVMVVLMAIAYTLAQPWFRRNRLN
                     LPKTLKKLTGFNAFWYSHHLFVIVYALFIVHGYYLYLSKKWYKKTTWMYLAIPMGLYA
                     CERLIRAFRSGYKSSVRILKVAVYPGNVLSLHMSKPQGFRYTSGQYIFVNCAAVSPFE
                     WHPFSITSAPGDDYLSIHIRTLGDWTSQLKTVFSKVCQPASSNQSGLLRADIASSDNK
                     PKLPKLLIDGPYGAPAQDYKKYDVLLLVGLGIGATPLISIIKDVLNNIKQQKDLEEGI
                     VESGIKGNKRKPFATKHAYFYWVTREQGSFEWFRGVMNEVADYDQDRVIELHNYCTSV
                     YEEGDARSALITMLQSLQHAKNGVDVVSETRVKTHFARPNWRKVFKHVAVNYPDQRVG
                     VFYCGAPGLTGELTRLAHDFSRKTTTKFDFHKENF"
BASE COUNT     1436 a    778 c    847 g   1441 t
ORIGIN      
        1 attatatctt tactggcctc ttacaaacaa agaaaaattt tccctggtga gattcaattt
       61 tcaacatcaa gttcttagtc ttctgttttt ttgttctttt gcaagttttt ttgtattttc
      121 catcgaaatt tggttccaat gcgagagttt ttgagttaga taattgaaat gccaattttt
      181 gaggggcggt ggccctctat aatcacccac ctggttccct ctctaattat tttatgtagc
      241 atacattact ttattatgat tggaatttat atatatatat atatataatt agcatgattt
      301 tccatttcct agtatttaat ttggaaaggc acaattaaat cacaatcaaa ctatttttag
      361 gtcaacaggt tcacgagccc ttgcgtaaga cataatccca tagtgcgtta ttgtcttatt
      421 agtcacaagc aagctgtctt aacatgtttc tctggagtca ccatgttata cataactgaa
      481 taatatctga gttcttgatt atttcaggag aacgagcaca ataatttcaa gactactcca
      541 gggaattagc aagaagacag gaccaagaaa tggagattaa tcgagaaaat caacgcgaaa
      601 cctggtattc cgagtcagag agcaatagca gcagcagaag agccggctat agcggtccga
      661 tgagcggtcc tttagtgagt aacaacaaaa ccagcaagaa aagtgcaaga ttcaaagaag
      721 accaagaata cgtagaaata acactagacg tacgagatga tgccgttttg gtgcagaaca
      781 taaagggagg agattcagaa acaacgtttc tagcgagcca actggagaag aagcatcatc
      841 atcgtccttc actaggatct cagctctcgt ttcgactgag gcaagtttca caggagctca
      901 agaaaatcac atcttccaat gcttttgata aagttgatag aagtaaatca ggagctgctc
      961 gtgctttgaa agggctcaag ttcatgacca aaaatgtggg aactgaaggt tggtctgaag
     1021 tggaagcaag gtttgataaa ttatccattg acggtgctct gcccaaaact cggtttgctc
     1081 aatgtatagg gatgaatgag tcgagtgaat ttgcttttga attgtttgac gcattggctc
     1141 gaagaaaagg gatagtttca gcttcaataa gcaaagccga attgcgtgaa ttctgggaac
     1201 aaattactga ccagggattt gatgctaggc ttcagacttt ctttgacatg taaggattta
     1261 agcaattttt tattaaaaaa atatataaat taatgggttc tgaaaataac taaaatatac
     1321 taattaatct ctgatattat taacttacaa taatctacca cagcttcata gctaatattt
     1381 tagttttagt taacattttt ccaaggaatc aaaaccaaat cttgttcaca tggctaggaa
     1441 accataacag ttgtttagct aatttattaa tcattttctt taatgaaacg attgaaataa
     1501 aatttcaagt gtcgctaatc attttaacaa aaaatgtaca aaatgcaggg tggacaaaaa
     1561 tgcagatgga aggatcacag aggaggaagt gctagaggta aaataagaaa tattttgaag
     1621 tacattcctt atggtgtata tgtgattata tcctttacaa agaaaaggct aaccttttca
     1681 ttttcttgat ttttcagatt attgctttga gtgcttcagc taataagtta tcaaagattc
     1741 aagaccgtgc agaggaatat gctgctctga tcatggaaga actagatcca gacaaccttg
     1801 gatacattga ggtttgtatg caaacaccac tttttctttc ttcgactaaa acttgcccac
     1861 ttggaataat gaactaaact caactttagc ccaatccaaa tgggtcaatg gatcgtaata
     1921 aaacgaaccc atttttagat aagccattga atctaagaat tgtctttctc tgtgttgatg
     1981 cagctataca acttggaaat gctacttctc caagctccaa gccaatcaac aaaccttgta
     2041 acagatagtc gaattttaag ccaagtacta agccaaaagc ttgtgccaac caaagagcag
     2101 aatccaatta agagaggtta taagggatta gcctacttca ttgaggacaa ctggaagaga
     2161 atctgggtga tggcattgtg gcttggaatt tgtgctggtc tcttcacatg gaaattcatc
     2221 caatataagc atcgagccgt tttcgatgtc atgggctatt gtgtcaccac agctaagggc
     2281 gctgcagaga ctactaagtt taacatggca ttaattcttt tacctgtttg tagaaatacc
     2341 atcacttggc ttagaagcaa caccaaatta ggggtgatcg ttcctttcga cgataatatc
     2401 aacttccata aggtatatga taatacccat ctcgcgaaaa tgctgagcta atcaataaac
     2461 taacaagact gaccttgatg tataggtaat tgcatttggg atagctattg gagttgggtt
     2521 acacgccgga gcacatttaa catgcgactt tcccaggcta ctgcacgcca ccgatgaaga
     2581 atacgagcca atgaagccat tttttggcga tgaccgacca aataactact ggtggttcgt
     2641 caaaggaact gaaggttgga ctggtgtggt gatggtggtg ctaatggcta tagcttatac
     2701 attagcccaa ccttggttcc gccgtaatag actaaacctc cctaaaaccc tgaaaaaact
     2761 caccggattt aatgcatttt ggtactctca tcacttattt gttattgtct acgcgctctt
     2821 cattgttcat ggatactatc tttacctctc caagaaatgg tacaagaaaa cggtaagtaa
     2881 tttcttaaaa tcatttcact ttattctgtt aatttaacac ttgttaatta atagactgta
     2941 ttaatttttg caatgttgat aattagacat ggatgtatct ggctattcca atgggattat
     3001 acgcgtgtga acgtttgatt cgtgcattta ggtcgggcta taaatcatca gtaaggattt
     3061 taaaggtatt ttcttcaact atacaacgtg taatcttcag taatttaata cgagaaatca
     3121 tactaataaa gtctcattaa tctccaaaat tcaggtagca gtatacccag gaaatgtact
     3181 atcactgcac atgtccaaac ctcaaggatt taggtacact agtgggcaat atatatttgt
     3241 gaattgtgca gctgtttccc catttgaatg gtaagttaat tgttcaatta gctattaaat
     3301 taacaaaaat tatataaatt tatagtcaag aattgatggt ttaaggtgtt atttatgtgt
     3361 gctaatttca ggcatccatt ttcaataact tctgctcctg gagatgatta tttgagcatc
     3421 catattcgta ctttgggtga ctggacatcg cagctaaaaa ctgttttctc taaggtacat
     3481 tttttttttt ttttaaatta taccaattcc ttcaaaattt tgcaaatttc ccttctctag
     3541 ttatataatt tggtaccatt aattttaggt ctgtcagcct gcatcaagca atcaaagcgg
     3601 ccttcttaga gctgatatag caagcagtga taacaagcct aagtgcgtaa ttttctccta
     3661 atttttccac aatattattt aaaattttat ttatataata aaatattaat gatgcatttt
     3721 aacaggttgc caaagctctt aattgatggg ccctatggag ccccagcaca ggactacaaa
     3781 aaatacgatg ttctcctcct tgttgggctt ggcattggag ccaccccatt gattagcata
     3841 attaaagacg tgcttaacaa cattaagcaa caaaaagatc tagaagaagg gatagtagaa
     3901 agtggcatta agggtaataa aagaaaacct tttgctacta aacatgctta tttttactgg
     3961 gtcactcgcg aacaaggctc gttcgagtgg tttagaggtg taatgaatga agtggcggat
     4021 tacgatcaag atagagtaat cgaacttcat aattactgta ctagtgttta tgaagaagga
     4081 gatgctcgat ccgctttgat caccatgctt caatctcttc aacatgcaaa aaatggtgtt
     4141 gatgtagtct ctgaaactcg tgttaagact cattttgcta gacctaattg gcggaaagtt
     4201 ttcaagcatg tagctgttaa ttaccctgat caaagagttg gtaagtaatt aattgcctta
     4261 tttcagattt tttttccatt aattaattaa ttaattaatt ttaagctaat tgaagggtat
     4321 atatatggtt ttttattgca ggagtgtttt actgcggtgc acctggattg accggagagt
     4381 tgacaaggct agctcatgac ttttcaagga aaactactac caagtttgac ttccataaag
     4441 agaatttcta atttttttta tatatatatt cttttcttga aatgtaatat aagctggtta
     4501 tt
//
LOCUS       JcRbohE                 5063 bp    DNA     linear   PLN 07-MAY-2019
DEFINITION  Jatropha curcas respiratory burst oxidase homolog gene JcRbohE.
ACCESSION   JcRbohE
VERSION
KEYWORDS    .
SOURCE      Jatropha curcas
  ORGANISM  Jatropha curcas
            Eukaryota; Viridiplantae; Streptophyta; Embryophyta; Tracheophyta;
            Spermatophyta; Magnoliophyta; eudicotyledons; Gunneridae;
            Pentapetalae; rosids; fabids; Malpighiales; Euphorbiaceae;
            Crotonoideae; Jatropheae; Jatropha.
REFERENCE   1  (bases 1 to 5063)
  AUTHORS   Zou,Z. V.
  TITLE     Genomics analysis of genes encoding respiratory burst oxidase
            homologs (RBOHs) in jatropha and the comparison with castor bean
  JOURNAL   unpublished
REFERENCE   2  (bases 1 to 5063)
  AUTHORS   Zou,Z. V.
  TITLE     Direct Submission
  JOURNAL   Submitted (07-MAY-2019) GMO safety laboratory, Institute of
            Tropical Biosciences and Biotechnology, Chinese Academy of Tropical
            Agricultural Sciences, No. 4 Xueyuan Road, Longhua District,
            Haikou, Hainan 571101, P. R. China
COMMENT     Bankit Comment: ALT EMAIL:zouzhi@itbb.org.cn
            Bankit Comment: TOTAL # OF SEQS:7
            
            ##Assembly-Data-START##
            Assembly Method       :: SOAPdenovo v. v2
            Sequencing Technology :: Illumina
            ##Assembly-Data-END##
FEATURES             Location/Qualifiers
     source          1..5063
                     /organism="Jatropha curcas"
                     /mol_type="genomic DNA"
                     /db_xref="taxon:180498"
     CDS             join(1..595,727..886,1212..1260,1558..1671,1828..2250,
                     2381..2764,2854..2949,3042..3157,3498..3665,3748..3907,
                     4047..4235,4350..4478,4579..4657,4749..4858)
                     /EC_number="1.6.3.-"
                     /codon_start=1
                     /product="Jatropha curcas respiratory burst oxidase
                     homolog"
                     /translation="MKSSSSFGGSSSRLSNYSRTLDFPDELDSGAASDCELGGVMLPI
                     FLNDLRRNNEQELVEVTLELDNDSIFVCSVKPNPTSTTSDPGGGVHANAAGILERSLS
                     ASSRIRRKFGWLRSRSSKTTSSEIDDRTISARDARKINAKLQRTRSGAQRALKGLRFI
                     SKTAGSSDTSELWKRVESRFNSLAKDGLLAREDFGECIGMVDSKEFAVCIFDALARRR
                     RRRISKITKDELQDFWLQITDQSFDARLQIFFDMVDSNEDGRITREEVQELIMLSASA
                     NNLSKLKEQAEEYASLIMEELDPENFGYIELWQLETLLLQRDTYMNYSRPLSTTSVGW
                     SQNLSSFRPQTVVRRLSFSLRCLILENWQRSSILMLWMITMACLFVWKFLQYRNRDAF
                     QVMGFCLCTAKGAAETLKLNMALILLPVCRNTLTWLRSTKARSFIPFDDNINFHKIIA
                     CAIAVGVILHAGNHLLCDFPRLINSSPNKFALLASDFNNKQPTYGDLLIGVEGVTGIS
                     MVVLMTIAFTLATSQFRRNVVKLPALFNRLTGFNAFWYSHHLFGVVYVLLLVHGTFLF
                     LVHKWNQKTTWLYISAPLLLYVAERSVRTCRSGHYSVKILMVSVLPGNVFSLTMSKPQ
                     GFKYKSGQYIFLQCPAISPFEWHPFSITSAPGDDCLSVHIRIVGDWTQELKRVFTEVN
                     DSSAVIDRAIYGQPGAVQRGQPKLYVDGPYGAPAQDYQNYDVLLLVGLGIGATPFISI
                     LRDLLNNTRAADYQTDSNTETSRSDESSNSYTSSSMNSSSKMRTQRTTSAYFYWVTRE
                     PGSFEWFKGVMNEVAEMDHKGQIELHNYLTSVYEEGDARSTLITMVQALNHAKHGVDI
                     LSGTRLRTHFARPNWKEVFTKIAAKHPFATVGVFYCGMPVLAKELKKLSQELSHKTST
                     RFEFHKEYF"
BASE COUNT     1557 a    878 c    995 g   1633 t
ORIGIN      
        1 atgaagtcgt cgtcatcttt tggtggaagc agctccaggc tttcgaatta cagccgtaca
       61 ttggacttcc cggatgagct tgactctgga gctgccagcg actgtgaact tggcggagta
      121 atgttgccga ttttcctcaa cgacctgaga agaaacaacg agcaagagtt agttgaggtc
      181 acgcttgagc ttgacaatga ctccattttt gtttgtagtg ttaaaccgaa tcctacctca
      241 accacgtcgg atcctggtgg cggagttcat gccaacgcgg cgggtatttt agaaaggagt
      301 ttatctgcgt cgtcgagaat tcgccggaag tttgggtggt tgaggtcgag atcatcgaag
      361 acgacttcat cagagattga tgacagaacg atttcggcga gagatgcaag gaaaatcaac
      421 gcgaaactcc aacggacgag atcgggagct cagagagcac ttaaaggact gaggtttatt
      481 agtaagactg caggatcatc tgacacaagc gagctgtgga aacgagttga gtcgcggttt
      541 aactcgcttg ccaaagacgg attgcttgct agagaagatt tcggtgaatg cataggtaaa
      601 ccggaaacaa gatttttatt tttcattttt ggtgatttat tttcaaaata aaagtatcaa
      661 gttccttatt attttatatt tgacttcttc tttttttttt tctttgtttt gatgtggata
      721 ctgcaggaat ggtcgattca aaggagtttg ctgtttgtat atttgatgct ttagcgagga
      781 ggagaagacg aagaatatcg aagataacta aagatgagct tcaggatttc tggttacaga
      841 ttacagacca gagctttgac gcgcgccttc agattttctt tgacatgtgg gtcttccagt
      901 cttttttttt tttttcttaa tgttcgaatc tgatagttcg aaattggtca aaccattaac
      961 gttttacaaa accgcgaaca aattctgttg tttttagttg tgtcgttaat aattatcagg
     1021 tgctgctgac gagacaacta aagaattttg ggcttttggc ccacttgaat tagcccgggt
     1081 gatgatttgg ttattagttc cactggaaaa ccagaaactt attttccacc accatttagc
     1141 agattattga agcaatacaa tttttctagc aatttcaagc ttttaaagaa cctttctcgt
     1201 gcttttttca gggttgatag caatgaagat ggaagaataa caagggaaga agtgcaggag
     1261 gtaattctaa tttagtaatt tggaaacagc tttcttttat caaagaacat tgttttttta
     1321 gatgggatgt atttaataat tatattctgt aaaactctaa taatatcatg gtccctgcaa
     1381 gtatgaggag taaaaaggaa tagggatatc gtagcactgg cctttccttt tagcataaga
     1441 ttatagtaat aattaattaa attatttaca agttgctacc tagtataact gtataagtat
     1501 actaatttca ttattattaa tttatttatc attatctttt atttataata attgcagctt
     1561 ataatgctca gtgcttctgc aaataacctg tcaaagctca aggaacaagc tgaagaatat
     1621 gcgtcattaa taatggagga attagatccg gaaaattttg gatatattga ggtaaataaa
     1681 aaataaaacc cctctaattt cagttggagg ttatgaatgt aacttccatt cctttttttt
     1741 ttttctaaag gttttggtta gcctatttta taccaaaaac agattgattg cttgccaatt
     1801 ttatcctgtc gttttttttt tttccagttg tggcagttag aaacactact tctacaaaga
     1861 gacacataca tgaactacag cagaccacta agcacaacaa gtgtagggtg gagtcagaat
     1921 ttaagttcat tcagacccca gacagtggtg cgtaggctga gcttttcatt gaggtgccta
     1981 attcttgaga actggcagag aagttcgatt ttaatgctgt ggatgataac aatggcttgc
     2041 ctattcgtct ggaaatttct ccaatatagg aatagagatg catttcaggt gatgggcttt
     2101 tgcttatgta ctgccaaggg tgctgcagaa actcttaagc tcaatatggc ccttattctt
     2161 ttacccgttt gtcgaaatac ccttacttgg cttcggtcca ctaaagcaag gtcctttatt
     2221 ccctttgatg acaatattaa tttccacaag gtatatgaag aatcccaact caattccata
     2281 gtttatggct tcaattctta ttttgatgag aaatgcataa tatttctaaa tggaaaggtc
     2341 caaattaagt aattaacatg tttttgtctg atttttgcag ataattgcat gtgcaatagc
     2401 cgttggagtc atacttcatg caggaaacca tttgttgtgt gactttccac gtttgataaa
     2461 ctcttctccc aataaatttg cattgctagc ctctgatttc aataataagc agcctacgta
     2521 tggagacttg ctgattggtg ttgaaggtgt tactgggatt tctatggtgg ttctaatgac
     2581 catagcattc acactagcaa caagccaatt caggaggaat gtggtaaaat tacctgcact
     2641 cttcaacaga ttgacaggtt tcaatgcatt ctggtactct catcatcttt ttggcgtcgt
     2701 ctatgttttg ctgcttgtcc atggaacctt cttattctta gtccacaagt ggaatcagaa
     2761 aacagtaaga acttggattg cataatgtat tatgggtttg gcacaagaat ttaattagaa
     2821 gaattaaaat tgagtgcatt tttaatgttt cagacatggc tatacatcag tgctcccttg
     2881 ttactctatg tagctgaacg gagtgtccga acatgtagat cgggacatta ttcagtaaaa
     2941 atattgatgg tatttacgtt ccttggttca tattgttcca tgtttgatgg tgtatttatc
     3001 tcgcaagaat gaaaatctaa tgcgtcactt gatctccaca ggtatctgtt cttccaggaa
     3061 acgtcttcag cttaacgatg tccaagccac aggggtttaa gtacaagagt gggcagtata
     3121 tatttctgca atgtccagca atttctcctt ttgaatggtg agcttattct gaacaaaatt
     3181 cagcttctct gcgcaagggc tctcctctct cttagcttcg gagtctatag acatcgttgc
     3241 agcttttgag aagagaaaaa tatatactaa aaaataccga ttaaaaatca ttaaaatttg
     3301 tttttagaat gacttttaca gaatctagct gtgaaagctt ccaaaaacca aacagcaatt
     3361 ccaaattatt attattatta tttttgacat ataaaatatg cttttttgga aaggcaattt
     3421 tgacctcaat atttaacgaa ctctggacat aaatacttga agctattaag cacacaaata
     3481 acctttaaac catacaggca cccattttct ataacatcag ctccgggaga tgattgcctc
     3541 agtgttcaca ttcggatagt aggagactgg acgcaagaat tgaagagagt tttcactgag
     3601 gtaaatgatt catcagctgt tattgatcga gccatatatg gtcaacctgg agccgttcag
     3661 agagggtaat tacataccaa caaactctac tctttaagat taaaaatcac aactatatgt
     3721 attaagtcag aatgaacact gatgcagcca accgaaacta tatgttgatg gtccatatgg
     3781 agctccagcc caagactacc aaaattatga cgtcttgcta cttgtgggac taggaattgg
     3841 agctacaccc ttcataagca tacttagaga tcttttaaat aataccagag cagcagatta
     3901 tcaaacggta aaaattcatg ctttaaaatg aaagttccaa gtttaacttt cgccagagct
     3961 gactgatttt tctttcttcc ttttcttctt ctctcgctct ctctctttct tttttccccc
     4021 ttctttggca tatgttaatg gtgtaggatt caaacactga aactagtaga tcagatgaaa
     4081 gctcaaacag ttatacatct tcaagtatga attcgagtag caaaatgaga acgcagagga
     4141 ctacaagtgc ttatttctac tgggttacaa gagaacctgg gtcatttgaa tggtttaaag
     4201 gagtaatgaa tgaagttgca gaaatggatc ataaggtaaa acatcaaaat ctttcaatct
     4261 ctgctcttaa ttattgtcgt acaacatata cagccacaag tggggagtga ctttttttct
     4321 tcttttttgc tttgtaaact acgtatcagg gtcaaataga gttacataac taccttacaa
     4381 gcgtttatga agaaggtgat gcaagatcaa ctttgattac catggttcaa gctctcaacc
     4441 atgccaaaca tggggtcgac atcctttctg gcactcgagt atgatctcta gtgaagaata
     4501 ttgagaacat ttcggaatta acgaaagaga gatttaactt ttcctaatga tcttctattt
     4561 aaattttctt tcttgcagtt aagaacacac tttgcaaggc ctaattggaa agaggtgttc
     4621 actaaaatag cagcaaagca tccatttgcc acagtaggta aataaatcaa atgaaaataa
     4681 acatgatgta acaatctctg ggtgaaaaag acatgttttg acaaaataaa ggcttttgaa
     4741 aattgcaggg gtgttttact gtggaatgcc agtgttggca aaggagctga agaaactatc
     4801 tcaagaacta agtcacaaga catccacgcg gttcgagttc cacaaggaat atttctgaat
     4861 caagagggaa atgatattaa gaaatatcaa atcaactgtt attattttgt aattattaaa
     4921 taattgaggg aaaagtatac aaatatacac accttatgtt tgtagcacag ttagatgtaa
     4981 atgctgttta tacaccattc atgcagcaac ccaaaccaaa aattatggga tttgagtaaa
     5041 caaaaaaaga atttcagtcg ttg
//
LOCUS       JcRbohF                 8731 bp    DNA     linear   PLN 07-MAY-2019
DEFINITION  Jatropha curcas respiratory burst oxidase homolog gene JcRbohF.
ACCESSION   JcRbohF
VERSION
KEYWORDS    .
SOURCE      Jatropha curcas
  ORGANISM  Jatropha curcas
            Eukaryota; Viridiplantae; Streptophyta; Embryophyta; Tracheophyta;
            Spermatophyta; Magnoliophyta; eudicotyledons; Gunneridae;
            Pentapetalae; rosids; fabids; Malpighiales; Euphorbiaceae;
            Crotonoideae; Jatropheae; Jatropha.
REFERENCE   1  (bases 1 to 8731)
  AUTHORS   Zou,Z. V.
  TITLE     Genomics analysis of genes encoding respiratory burst oxidase
            homologs (RBOHs) in jatropha and the comparison with castor bean
  JOURNAL   unpublished
REFERENCE   2  (bases 1 to 8731)
  AUTHORS   Zou,Z. V.
  TITLE     Direct Submission
  JOURNAL   Submitted (07-MAY-2019) GMO safety laboratory, Institute of
            Tropical Biosciences and Biotechnology, Chinese Academy of Tropical
            Agricultural Sciences, No. 4 Xueyuan Road, Longhua District,
            Haikou, Hainan 571101, P. R. China
COMMENT     Bankit Comment: ALT EMAIL:zouzhi@itbb.org.cn
            Bankit Comment: TOTAL # OF SEQS:7
            
            ##Assembly-Data-START##
            Assembly Method       :: SOAPdenovo v. v2
            Sequencing Technology :: Illumina
            ##Assembly-Data-END##
FEATURES             Location/Qualifiers
     source          1..8731
                     /organism="Jatropha curcas"
                     /mol_type="genomic DNA"
                     /db_xref="taxon:180498"
     CDS             join(508..1177,1283..1442,1687..1735,2371..2484,
                     3832..4254,5498..5884,5975..6070,6268..6383,6608..6775,
                     6880..7039,7146..7346,7452..7580,7683..7761,7846..7955)
                     /EC_number="1.6.3.-"
                     /codon_start=1
                     /product="Jatropha curcas respiratory burst oxidase
                     homolog"
                     /translation="MRGLPKHERRWASDTVPGKLTVSAGTSPGTESNSGEEFVEVTLD
                     LQDDDTIILRSVEPATVLNIEDGSGALSAGPETPASASASVSRSPSTIRRSSSRNFLQ
                     LSQELKAEAVAKARQFSQELKAELRRFSWSHGHAAKVLSASQNNGGGGGGGFESALAA
                     RALRKQRAQLDRTRSGAQKALRGLRFISNRKTNGLDAWNEVQSNFDKLAKDGYLYRAD
                     FAQCIGMRDSKEFALELFDALGRRRRLKVDKISRDELYEFWSQISDQSFDSRLQIFFD
                     MVDKNEDGRITEEEVKEIIMLSASANKLSRLKEQAEEYAALIMEELDPERLGYIELWQ
                     LETLLLQKDTYLNYSQALSYTSQALSQNLQGLRKKGPIRRLSKQLIYFLQENWKRIWV
                     LALWVMIMIGLFTWKFFQYKQKDAFRVMGYCLLTAKGAAETLKLNMALILLPVCRNTI
                     TWLRSTKLGYLVPFDDNINFHKTIAAAIVIGVILHAGNHLACDFPRLINSSDKDYDDY
                     LKNDFGGHKPTYAKLARGAEGVTGILMVIFMAIAFTLATRWFRRSLIKFPKPFDRLTG
                     FNAFWYSHHLFVFVYILLIIHGVFLYLVHKWYLKTTWMYLAVPVLLYAGERALRFFRS
                     GFYTVQLRKVAIYPGNVLTLQMSKPSQFRYKSGQYMFVQCPAVSPFEWHPFSITSAPG
                     DDYLSVHIRQLGDWTQELKRVFSEACERPVAGKSGLLRADETTKKSLPKLLIDGPYGA
                     PAQDYRKYDVLLLVGLGIGATPFISILKDLLNNIVKMEEQAELGLDISRTSDLSVGSN
                     DGSSHNNRTSPKRKKTLRTTNAYFYWVTREQGSFDWFKGVMNEVAELDQRGVIEMHNY
                     LTSVYEEGDARSTLITMVQALNHAKNGVDIVSGTRVRTHFARPNWKKVLSKLCSKHCN
                     ARIGVFYCGAPVLAKELSKLCYEFNQKGSTKFEFHKEHF"
BASE COUNT     2616 a   1523 c   1610 g   2982 t
ORIGIN      
        1 atatagtaaa tatattcttc tttcctccat accattctct aaaaattcta ttaggaccat
       61 ttcctttctt ttctactact gtatctcttc tttcttctct gccacaaacg cgtaagccga
      121 aaatatacct agaaagcatt ccttttaagt ggtcaccgag cactcagtct atgtacatac
      181 atacccattt ttcgttttta tttttttctg gtctttctcg gtccccctgc gttgagtcca
      241 cttctctctt tagttttaat ttctagtgct taagcttgtc ttttacttgc ttctctttcc
      301 cttttcctct caagaaaatt ttttctctct ggtacggcta actccgcgtt cttgtctttt
      361 ccattagatt cccgacgcgt tccaagacta ataataatac ttcctccact tctttaaaat
      421 atccctctct cacacaatat taacaactaa caaccaaaac caaacatgcc aacttatatt
      481 caaagataaa aaccaaattt gatttcgatg agaggattac ctaagcatga gcgccgttgg
      541 gcgtcggata cggttcctgg taagctaacc gtcagtgccg gaacttctcc cgggacggaa
      601 tccaattctg gtgaggaatt cgttgaagtc acacttgatt tacaggatga tgacactatt
      661 atcctacgga gtgtggagcc ggccacggtt cttaatattg aagatggaag tggagctctc
      721 tcagctggac cagaaactcc ggcgtctgcg tctgcatcgg tgtcgagatc accgtcaact
      781 atcagacgaa gttcgtctag aaattttttg cagttgtcac aggagttgaa agcagaggcg
      841 gtggccaaag cgagacaatt ctcgcaggag ttaaaagcgg agttaaggag gttttcgtgg
      901 agccatggac atgcggcgaa agtgttatcg gcttcgcaga acaatggtgg tggcggcgga
      961 ggtggattcg aatcagcgtt agcggctcga gctttgagaa agcaaagagc tcagttggac
     1021 cggacacgat ccggtgctca aaaagcgctg cgtggattga gatttataag taacagaaaa
     1081 acgaatggtt tagatgcatg gaacgaagtt caaagcaact tcgataagct tgccaaggac
     1141 ggttatcttt atcgagcaga ttttgcccaa tgcataggtt cttcattaat tgatcgaaca
     1201 ttttttaaat caattcctta cttctgaaaa tcaatgccaa atgcttcagt tgtttttcct
     1261 cattctattt tccgttttga agggatgaga gactctaagg agttcgcact cgaactgttt
     1321 gatgcattgg gtaggagacg gagattgaag gtggacaaga tcagcagaga cgagctttat
     1381 gaattctggt cacaaatttc cgatcaaagc ttcgattctc gtctccagat cttcttcgac
     1441 atgtacgcat taaaatatac aattaatttg gaacttttga actttattat ttcattaatt
     1501 aatccattgt tttaacatat gttactactg ttccttcaag taattagatc atgcgagggt
     1561 accgttaata aataccttca cagcttcaca gttaacagtg attgagatac gcaaggacaa
     1621 atctgtcctt ttatattttc tacagtttaa tatttgctgc tattacatta attgtttgtg
     1681 ttacagggtg gacaagaatg aagatggtag aattactgaa gaagaagtaa aagaggtaaa
     1741 aaaaaaataa ataaataaat ttaaaaatcg tgtctctctc gttatgatta aattaaacta
     1801 aacttttaaa gaaaactaag tccaatctct cattaattaa aacggtttaa tctaacgtgc
     1861 atgaattagc caccaccact ctgtctggtt ctaacaaaat ttaattatcc tgtaccaaat
     1921 taaagcgact cttattggta tgaaggctac agggtgtcat tttgattata ctaatcaaca
     1981 ttaggcgagg attcggtgac cctataacta aaaccctgag attctagtag taactactcc
     2041 aatataatta aacatttttc aatttttctt tgtctatgac gtttcctctc cttgttcata
     2101 gcatcttatc tctaattatt ggatattcat tattaatctt ccacaattag tgaactaatt
     2161 aggcctgcat tttaagtgct tgaggccgac agatggcatc ttaaattttt acaaatttac
     2221 ctctcaagtg gggttggtgg gggctttcta gtcactttct ctctttctca ctcatgtttt
     2281 gttttttata ctctttgtaa attttgactc ttgtatggga aattattgat gtaattactg
     2341 tttttggtac ttgataaaaa aaattgttag attatcatgc taagtgcatc tgcaaacaag
     2401 ttgtcgcgat taaaggaaca agcagaggag tatgctgctt tgatcatgga agagttggac
     2461 cctgaaagac ttggctatat cgaggtgagt tctcttcgtt cttcgctatg ttatttcaat
     2521 tttactgtga aatttgcact gtcgcgtcgt ttttaatttt ttaacgtaca tgcaaagaaa
     2581 gaactgctac agtcgtatat tctggactat atacagcgtg gtttcatttt tcacacaact
     2641 acaagtttat acacagcgtg gtttcatttt cacacaacta caagttttaa ttttgtttaa
     2701 tcagagacat tttgactaat aatttggttt tttaaattgg tttgtgggtt ataactatat
     2761 taattaatta attaatttta aaagttgtac accatttttt cgttagactt attcttccaa
     2821 agtcattgtt aggcaagagt catcaatact ttcaacagtt ggctttctgt gttgttcaac
     2881 cgtgcaccaa aaaaattaag atatatatag agggaataaa aaagaattct actgatggca
     2941 tatataatta aattgattag aataagcttt ctatatttat tttcaggaat atgtggtagt
     3001 tgaacaactt ggggtgaacc ttatgttctc ttttttcctc tctatctttc tattttcttt
     3061 cagagtggat ataaactatc tttcgaaact taaaaaatta ctagtaatga ctaacttaaa
     3121 ttttgttagg ttaaaaataa aggttgcgca attggtaaaa agctaggttt tggcgacact
     3181 aagaagcaac acaatttatg ttgtaaaatt agtattacac cgtgttcaac aagatcattt
     3241 cggatagaca agctatcatt aggtcatcac caactccaaa acacaattaa tttctcgtgc
     3301 accttcttta gtgtaaatgt ttgttaattt atttactatc atttgccttt ttcttaatct
     3361 ttaaatcaac gtcattttat ataatatgct gtacaaatct tattttaaaa gcattgattt
     3421 actcctatca aaaaaggaga taaaaacaag actttgtcat taagtacaaa gggttattat
     3481 tattattact aggtatactg aagtgactgc atgatatcta tactttcttt tttttttttt
     3541 tttttttttt tttttttttt gttgaaaggg atatctatac tttcatgata gataattttc
     3601 aactcacatt cctgccacgt tagttcctga catccatagt tggttaccat gtgagataag
     3661 gtaatgggtg ccctcatgtt attcttttcc catatatgag tgctggattg tccgtcagtg
     3721 gtagtgcaat gagttgacat aatcaaagat cctcttgtcc ccttcatata attcacttgc
     3781 tggtgttctg ttacactttt gttgtgtact gaaaatgata tatgcgtgca gctatggcaa
     3841 ctggaaacgc ttctcctcca aaaggacacg tatttaaact atagccaagc actaagctac
     3901 accagccaag ctttgagcca aaacttgcaa ggactaagaa agaaaggccc aataaggaga
     3961 ttaagcaagc agctaatcta ctttttacaa gagaattgga aaagaatttg ggttttggca
     4021 ctatgggtca tgataatgat tggcttattc acatggaaat tctttcaata caagcaaaaa
     4081 gatgcttttc gggtcatggg ttattgtctt ctaacagcta aaggtgcagc agaaacatta
     4141 aagctcaata tggctctcat tctcttgccc gtctgcagaa ataccatcac ctggctcagg
     4201 tccacaaagt tgggttactt ggttccattt gacgataaca taaactttca caaggtacat
     4261 accatagtta attacctact tcttctcttg cttttattgc ttatgttgta cgtttatcct
     4321 tgggtcccat attgaagact ttatcaaaaa gtcaacagga aagttgatct ttgccatgaa
     4381 atgaaacgat taggaattta ttcggtgtat tgaagtatag tcatgcgcat atagaagata
     4441 tatcagatgc tgtaactgta cacgcagcaa aagttgacaa aggaatagcc atacgcatat
     4501 gtgtttaggc agagaattaa agacgacttt gtcggaatgc ggaaagtggg gttaggaaaa
     4561 gttgaatact ggacctcaaa ttttctcctc ttaatttacc ttataataga gttgatggtc
     4621 aaacgtaaac accaatacaa tacagaatta ttgtttttgt tagagaaata ttcatttgta
     4681 tttttaaaaa tggaatttta taaagcaatt ggaccaaata attaatcaag cctatgctac
     4741 aatgtcattt agctagtagt ctaaagtgta caacccaata gttatgtgtt ttcctaataa
     4801 taagaaaaag ttaggaattt gatactttcc aagggagctt agatctactg catatgatat
     4861 ctttagtttt tgcccttatg gttgatgaag agaggcttta taattaagaa ttatagtagt
     4921 tttcccctca aattcaagtt ggataagctc actgcaattg cttttggtat cataaagttg
     4981 ccgaaaatga taattggacc tcaactaggt agtggtcctt ggttttaatt taaaagcttt
     5041 cttcggccag ctaaagtcca aaatcctacc atttaaagag aaggcataat ttataagtgc
     5101 gaaggttgat caaaacgaca aaaaaaactg gctagttcat gtatccttta tttttggtga
     5161 atagttaatg catcctcttt ttcgtgacag acgtcatcac atgcactctt gcattggtct
     5221 ggattttcat tcaggtgatg gaagtatcca tctgatcatc aaaatgttat tatgacttat
     5281 gacttaattt gtgtttggtt atatagtgag caagcatttt ttttttcctg gtgacatgca
     5341 ctttagcaat ccttaatgaa gaaaaagaca ttgcacatac attattcttg ggaattaata
     5401 ggagaattat attttaataa ttgtaattgc aataatcaac gatggactag attaatttat
     5461 ctgttaatct ccttaattga ttcttgtata tatgcagact attgcagctg caattgtaat
     5521 tggtgtcatt ctccatgctg gaaatcacct tgcctgtgat tttccaaggc ttataaactc
     5581 atctgataaa gactatgatg attacttgaa aaatgatttt ggaggacata agcccacata
     5641 tgctaaattg gcaagagggg ctgagggcgt gacgggaatt ctaatggtta tcttcatggc
     5701 aattgcattt actcttgcga ctcgatggtt caggcgaagt cttattaagt ttccaaaacc
     5761 ttttgataga ctcactgggt tcaatgcatt ctggtattct caccatttat ttgtctttgt
     5821 atacatcctg ctcatcattc atggagtatt cctctatttg gtgcataaat ggtacctaaa
     5881 gacggtacag ttcacaatct tttctttcac atcaaggatt aatttctttt actgtcctgt
     5941 agaatgtaaa ttgaggttaa attcatctct gcagacatgg atgtatcttg ctgttccagt
     6001 tttactttat gctggagaaa gagccctgag attttttcgt tctggctttt atactgtcca
     6061 gcttcggaag gtatgataac atacaagaag cctaccgtaa tatgtttctt gtcctaactc
     6121 tggctgtttt taagttcaaa ggcgattccc aatccaatca ggaaacacat ttccatcaat
     6181 tttaactcca agcaagctga ttttcactcc tttgatattc gaagtccaaa gtttatttct
     6241 ttttttcttc atttatatta tgttcaggtt gcaatttatc ctggaaatgt cctcacattg
     6301 caaatgtcaa agccttccca gttccgatat aagagtggac agtatatgtt tgttcaatgc
     6361 cctgctgttt ctccatttga gtggtaagtc gctactagta tttctcatat cacttttaaa
     6421 caagatagtt aaatatgacc acactgccaa tttcagtgcc gaaaacttgt ccatcatttt
     6481 tctatgccga ttgttgtagg ttcttcaact ttaatttgat cagcttgtct taatgagttt
     6541 gcgatgaatt gaacttacta aagcaaagtg gcccctttgc ttaaccttat tggcttttta
     6601 catccaggca tccattttcc attacctccg ctcctggtga tgactacctt agtgttcaca
     6661 tccggcaact aggtgactgg acacaagaac ttaaaagagt attttctgag gcatgcgaac
     6721 gtcctgtggc tgggaaaagt ggacttctca gggctgacga aacaaccaaa aaaaggtact
     6781 taatatgtca attttatagg ttgttttatt tttttaacgt ttgccttttg cattttgtcc
     6841 tagtagtatc gtttatttaa cattcttatc tgataacagt ttgccaaagc tcttgataga
     6901 tggtccttac ggtgccccag cacaagatta taggaaatat gatgtcctgt tacttgttgg
     6961 tcttgggatt ggagcaaccc ctttcatcag cattctaaaa gatttactta ataacattgt
     7021 caaaatggag gagcaggcag taagtaatcc tttctgctgc aaactttcac cgtttaacct
     7081 gcgcctttta tactctagat tttctattaa tttgaatttg aaaaatcatg tttctggtat
     7141 ttcaggaatt gggattagat ataagtagga cgtcagactt aagtgtagga agcaatgatg
     7201 gttctagtca caataacaga acttctccaa aacgtaaaaa gactctaagg actaccaatg
     7261 cttacttcta ttgggtaacc agggagcaag gttcctttga ttggttcaaa ggggtcatga
     7321 atgaagttgc ggagcttgat caaagggtat aacaatttag cttttgaatc tttcaatttg
     7381 tagttacttt tcgtttgaaa aaaaaaaaaa tcctagcttt cctatattta actaattgtt
     7441 ttgaactcca gggtgtaatt gaaatgcaca attacttaac cagtgtgtat gaagaaggtg
     7501 atgcccgatc aaccctcatt actatggtcc aagccctaaa ccatgcaaag aacggtgtag
     7561 atattgtttc tggcactaga gtaagatttc tgatggcatc attacaatat cacactcttc
     7621 catcatgtta taatcaattt aattatgctg ttaaacttaa aattatcgaa ttaccttgtt
     7681 aggtccgaac ccattttgca aggcctaatt ggaagaaggt tctctccaaa ttatgctcca
     7741 agcattgtaa tgcaagaata ggcaagttta tctccaaaca gctttgaaga acaggaccgc
     7801 taattttgct ttgttctaac tataacattt tgttttccgg agcaggagtt ttttactgtg
     7861 gagcacctgt cttggctaaa gaactcagca agctctgcta tgagtttaat caaaagggtt
     7921 ccaccaagtt tgagtttcac aaagagcatt tctaaagaga caattggggg tgcgtatata
     7981 actatctttc aatacacttt cagtcctgaa ttctaaccct gcacactaaa gaattctaca
     8041 ataattttac ccacgaagca tttgtacagt attgggtata aaaggataaa aagggaagcg
     8101 ccccctaaat agaggtaata aacaaatcta ttcagtagct tatattaata gaagcagaga
     8161 agaaaacaaa tcattttggc taatgagatg gctaagccta agggttgcag cgataaacca
     8221 ttgccaattt agtgctagag gaagagctaa agcgatttct ggggtggaag agtgcgttac
     8281 agctgcaatg gagagattga cataattgat aagaatatgg ctattatgct tgattggtag
     8341 acatcattat gagtatagca gaggacagtt actgaaagag acagaattag aggtaaggtt
     8401 gtggaatatg gaggtggaga ttatcctatg aaattttact agtaattgtt ttagggggtc
     8461 gaagagaaaa ttcttttgga atgtcaatgc ttaaaccagt caatccatgc aatggtattt
     8521 agttacttga ttagaataag caaatttatg taaatggtat acttttgttt tttttgtttg
     8581 gttctttaca ttattggtga ggaattattt aaaatattct agggaggaat attattagga
     8641 taccactgga aagtaaatgg gtcaattctg ttaccaagtg attttgtatt ttgttgagaa
     8701 ttgtatacag taataataca gttgacacgt g
//
LOCUS       JcRbohN                 5641 bp    DNA     linear   PLN 07-MAY-2019
DEFINITION  Jatropha curcas respiratory burst oxidase homolog gene JcRbohN.
ACCESSION   JcRbohN
VERSION
KEYWORDS    .
SOURCE      Jatropha curcas
  ORGANISM  Jatropha curcas
            Eukaryota; Viridiplantae; Streptophyta; Embryophyta; Tracheophyta;
            Spermatophyta; Magnoliophyta; eudicotyledons; Gunneridae;
            Pentapetalae; rosids; fabids; Malpighiales; Euphorbiaceae;
            Crotonoideae; Jatropheae; Jatropha.
REFERENCE   1  (bases 1 to 5641)
  AUTHORS   Zou,Z. V.
  TITLE     Genomics analysis of genes encoding respiratory burst oxidase
            homologs (RBOHs) in jatropha and the comparison with castor bean
  JOURNAL   unpublished
REFERENCE   2  (bases 1 to 5641)
  AUTHORS   Zou,Z. V.
  TITLE     Direct Submission
  JOURNAL   Submitted (07-MAY-2019) GMO safety laboratory, Institute of
            Tropical Biosciences and Biotechnology, Chinese Academy of Tropical
            Agricultural Sciences, No. 4 Xueyuan Road, Longhua District,
            Haikou, Hainan 571101, P. R. China
COMMENT     Bankit Comment: ALT EMAIL:zouzhi@itbb.org.cn
            Bankit Comment: TOTAL # OF SEQS:7
            
            ##Assembly-Data-START##
            Assembly Method       :: SOAPdenovo v. v2
            Sequencing Technology :: Illumina
            ##Assembly-Data-END##
FEATURES             Location/Qualifiers
     source          1..5641
                     /organism="Jatropha curcas"
                     /mol_type="genomic DNA"
                     /db_xref="taxon:180498"
     CDS             join(285..438,1391..1550,1736..1784,2217..2330,2412..2822,
                     3007..3393,3482..3577,3716..3831,3943..4045,4136..4306,
                     4549..4680,4777..4905,5004..5082,5447..5556)
                     /EC_number="1.6.3.-"
                     /codon_start=1
                     /product="Jatropha curcas respiratory burst oxidase
                     homolog"
                     /translation="MEDEETSVALGERLRFIDIEWKEVEKRFDRLAFTGKAPEPVVKW
                     SDFGFCIGMQQSPEFAKEVLMAIRGRGKKSKIDMTKRELHGYWHRLTDPCFNSRVKIF
                     FDMCDKNMDGRINKMDIKQNILLIASTNKLSLTQDQAEENATLIMEALDTQGRGFIEL
                     SQLAALFKISLPMRGSLLPNRNHKSNSDLEDHQDDQPIMSKPEVLFRAHWRRGWIVVI
                     WLVICLSLFTWKFIQYKHRTAFEVMGYCLCTAKGAAETLKFNMAVILLPVCRNTITWL
                     RRKATINSFVPFNDNINFHKLIAGGIVVGVLLHGGTHLACDFPRISGSNRSIFRQTIA
                     ARFGFHQPSYVQILTTTEVATGIAMVILMAIAFLLATKWPRRQSPLLPKSVRNVTGYN
                     AFWYSHHLLILVYVLLIVHSMFLFLTDNVTEKTTWMYVAFPIMLYTGERFVRAIRSGF
                     YDAKILKASIYPGKVLCLKLHKPEGFKYKSGMYIFLQCPQISSFQWHPFSLTSGPKDD
                     HLSVHIRTLGDWSYQIYSLFQEEILSGGVKTKYPKIYIDGPYGSASQDYVKYDTVMLI
                     GLGIGATPFISILKDLANFDQANCAESNISRGPLKAYFYWVTREQSSFAWFRDSLREI
                     SKTNEKLAIIEMHNFLTSVYGEGDARSALLSLIQALNQTKNGVDVVSRTEVPTQFGRP
                     NWFNIFSKLASRHRGERIGVFYCGASALARELERLCTNFSTKTTTRFVFHKENY"
BASE COUNT     1858 a    880 c    834 g   2069 t
ORIGIN      
        1 ccatttccca cactcaacca ctaaaatccc agaaaaacat taatctcttc tccttaacct
       61 acatgcatgc atttctccac agataacccc taaacatttt tttttttgtt ttctctacca
      121 agaattctag tccattaatg gagtctcaag tagagtcatc tctttctttt tcttcttctt
      181 cttcttcttc ttcttcttct ttttcttctt cttcttcatc atggagtggt agagttcctc
      241 ctctttcagt ctctcaagga acagaatttg accagcacca tgtgatggag gatgaggaga
      301 catcagtggc acttggtgaa cgcctgagat tcattgacat tgaatggaag gaagtggaaa
      361 aacgttttga taggctggct ttcaccggaa aagcccctga accggtcgtg aagtggtcgg
      421 attttggttt ttgtataggt aacaagaatt gtctattaag tctcaaatat tttgcttttc
      481 caattgagac aaaataaggg taacgcacaa attgcatgag attttgttca tggcatcact
      541 atcttctttc cctttttgac caaatctttt cttgaatatt tctagaaaaa acataatgta
      601 ataattattt ggtaaatatg attagggtaa ttatttggga tttcatcaca atttttgttg
      661 acttcccaaa gaattttcca atttcaaaat tgacttttta ctaatttcta tattgttatg
      721 ttttaaaaaa actcataatt tcagcatatt ttaatgtttt cgattacaaa tacaactgtt
      781 tttttcaaat attagagagg gggattcgaa tctgaattta ttactaggtc ctatatgcac
      841 ttactactat gctatacatt ggggtgtcac aaatatatat attttttatt tctacattat
      901 tacacatttt aaatcctttt atttaataat ttttttataa agtaatgcaa ttttaaatta
      961 tgtacttagc taagctttat tcaagaaact gattcctata taataataga gtgtatgata
     1021 gtcaaccata caagaataat aatagaagtc tcaacaactt tttattggtg tgctttttgg
     1081 gcatccctca cttttttttt tcttttttac acaatattat taaaagatta tcctaatatt
     1141 ggttaaaaaa tgaatctagc caaccactaa attatattcg aggttataat aatttgcata
     1201 gtggttaatt tcttgtatca atactaatca aatatgattt attaattaat gttgacaaag
     1261 gaaataaaaa ccctttacct aaaatatttt tactactact attttatttt aatttatttt
     1321 ttgttgtttt gtaatgctct tttttttaat ttaattacta aaaaaaatat tgcctttttt
     1381 atttctacag gtatgcaaca atcaccagaa tttgctaaag aggttttaat ggcaataaga
     1441 ggaagaggaa aaaaaagtaa aattgatatg acaaaaagag aactccatgg ttactggcat
     1501 agattgactg acccttgctt caattcaaga gtgaaaattt tctttgacat gtaatttatc
     1561 aataatgatt ctgcaaattc tttttttttt tttttttttt gaaaagcaaa ttcttatttt
     1621 tctttgacat ggaattcttt atatatatat atatatatat atatatatat aaatgtttat
     1681 ccaaccaata tttctgatag gttctttttt cattcaatgg ctttttttcc ttcaggtgtg
     1741 acaaaaatat ggatggaaga attaataaga tggacatcaa gcaggttggg tcaaatttcc
     1801 ctatctacat atattatata ttcaaattat acattggagg ttgctcacct agtacaagaa
     1861 aaccaaagtt ttaaacatgc tttttttttc cttaattaat tctgtttgaa aaaaaaattc
     1921 aattctttca tttgaataag gtaatttaca gaacgcaaat acttttgaag tattataggt
     1981 catataattg gattgttttt ttttttctag tctgtatatt gagcgatgga aaatcgaatc
     2041 taatttttct caagttatat acgtacttat tatcaagagt gctgtataat tttaaattta
     2101 tattttaatc taagaacaag cattgggtca attttgttcg attttcacaa aattaaaata
     2161 atcgagacca aaaaaatttc aaaaattatt aaaattttgt tttggacttt tgacagaata
     2221 ttttgctgat tgcttcaaca aataaattgt ctctaacaca agaccaagca gaggaaaatg
     2281 ctactttaat catggaagct cttgacactc aaggccgggg ctttatcgag gtgctcaatt
     2341 taaacttttt tattcatata tttataaggt tttatcaatt ttaatctaat taataattaa
     2401 tttgcatgaa gctatctcaa ctagcagctc tcttcaaaat aagcttacca atgaggggct
     2461 cactattacc caacagaaat cacaaaagta acagtgacct ggaagatcac caagatgatc
     2521 aaccaatcat gtcaaagcca gaagtgttgt ttcgagctca ttggaggaga ggatggatag
     2581 ttgtgatttg gttggtgatt tgcctgtcac ttttcacatg gaagtttatt caatacaagc
     2641 atagaacagc ttttgaagta atgggttatt gcctttgcac tgctaaagga gcagctgaga
     2701 ccttaaaatt taacatggct gtcattcttc ttcctgtttg tagaaatacc attacatggc
     2761 ttcgcaggaa agcaacaatc aattcttttg tacccttcaa cgataatatc aacttccaca
     2821 aggtaatttt tatttttatc tttctatcaa tatttgtttc cgtacaatat atttcatttt
     2881 cgttgtacag tctttctctt ataagttcga ccttatacag aaccatcttg ttaaaaaaat
     2941 atcaaccttt ctattggagc atgtaaaata taatctaatc aaaaggtttg caaccaataa
     3001 atacagttaa ttgcaggagg aatagtggtt ggtgttctac tccatggagg aactcatcta
     3061 gcttgtgatt ttccgagaat tagtggatct aatcgatcaa ttttccggca aactattgcc
     3121 gcccgatttg ggttccatca accttcgtat gtacaaatat taaccacgac agaagtagca
     3181 acgggaattg caatggtaat actaatggca attgcatttt tgctagcaac aaaatggccc
     3241 cgtcgccaat cgcctttgct gcctaaatct gttagaaatg tgactggtta taacgctttc
     3301 tggtactcac atcacttgct cattcttgtc tacgtcctgc tcattgttca ttcaatgttc
     3361 ctctttctaa cagacaacgt aactgaaaaa acggtaagca tgcattttgt tgaaactttc
     3421 agaaattatc tatttcgcct cctcaaaatt cataaaatta tattttgctt attttttgta
     3481 gacatggatg tacgttgcat ttccaatcat gttatacacc ggagagcgtt ttgttcgagc
     3541 cataagatca gggttttacg atgcaaagat tttgaaggta actcactttc ttaaaatgaa
     3601 ataatcaaga gcgcgtttaa ttcagctaat tcatatcgaa caactagatt atttaagtac
     3661 tataattatt atattttttt agctaattaa gcactacgct tcactatatg agcaggcaag
     3721 tatttatcca gggaaagttt tgtgtctcaa gttgcacaaa ccagaaggtt tcaagtacaa
     3781 gagtgggatg tatattttct tacaatgccc tcaaatttct tcatttcaat ggtaactaaa
     3841 ctacttataa caaacatttc aactagtaat taagtgatat ttataattta aattaactaa
     3901 tttcattatc ttcttattgc ttttgtcctt tcccaatttc aggcacccat tttcattaac
     3961 ttcagggcca aaggatgatc acctaagtgt ccatattaga actcttggag attggagtta
     4021 tcaaatatac agtctcttcc aagaggtaat tatataaatt caccaatcaa ctttggttca
     4081 agattaatag aaagctaaat ttataaaaag cttcaagatt ttatgagttt tgcaggaaat
     4141 attatctggt ggagtaaaga cgaagtaccc aaaaatttac attgacggac cttatggttc
     4201 tgcttcacaa gattatgtca agtatgatac agtgatgtta attgggcttg gaataggagc
     4261 cacacctttc attagcatcc tcaaagatct agctaatttt gatcaggtaa ttattctcca
     4321 tctttcgaat aaaactaatt ttgtcgaacg tgaattataa taattgaaag agtatattct
     4381 acttaaattt aaaaaaatta gtcacaatct ttcagttact tttaaaaata tagaaatata
     4441 tatttatata gtcaataatt tcagtcagaa atcatagtaa tttatccaaa tttctattac
     4501 ttaatggtgt tatctaacca cataaaaagg tattctgact ccatgcaggc caattgtgca
     4561 gaaagcaaca tttcaagagg tccattaaaa gcttattttt attgggtaac aagagaacag
     4621 agctcctttg cttggtttag agatagcctc agggaaatat caaaaacaaa tgaaaaactg
     4681 gtaattattt atatttaaac atttcttttt ctctctgttt tttttttttt ttttttttct
     4741 aaccattaat tcctaatttt gtctttctcc ttttaggcta ttattgaaat gcacaacttc
     4801 ttaactagtg tatatggaga aggagatgca agatctgctt tattaagtct cattcaagca
     4861 ttgaaccaaa ccaaaaatgg cgttgatgtt gtatctagaa ctgaggtaac tcatttaatt
     4921 aaaattaaaa taagatataa tactatattt attattattt attaaaattg aaattgaaat
     4981 gtctaaccaa tggagtttct taggtaccaa cacaatttgg tcgtccaaat tggttcaaca
     5041 tcttctccaa attggcatct agacacagag gagaacgtat tggtaagctg attccccatt
     5101 tctttctcaa taatttagta ctaattttaa taacctgtaa ttaataattt taataacagt
     5161 ttttaaataa taatttaagg aagaaaatta ggttggattg atttaatgat tgttcttaga
     5221 acacttaaga aataaagaga aaacaagatg gacaagagga tttataatag tgtaagagag
     5281 acaaatatta attttttttc ttaagaaaaa ttgagagttt gattgttatc aatgaagtaa
     5341 atacccgtta agagtgcttt attcttaata agctgataat tacttattag ggagtaaact
     5401 caaatgataa tacttaatta acaaactttt tttttctttg gcataggggt gttctactgt
     5461 ggcgcatcag cactagcaag ggaattggag aggttgtgca ccaatttctc aaccaaaaca
     5521 actactagat ttgtatttca caaggagaac tattagacct catacataga gcgatttaag
     5581 aacatgaaat tatttcatta tttttcgagt aaatggaaaa aaattcattt atttttattt
     5641 a
//
LOCUS       JcRbohH                 4999 bp    DNA     linear   PLN 07-MAY-2019
DEFINITION  Jatropha curcas respiratory burst oxidase homolog gene JcRbohH.
ACCESSION   JcRbohH
VERSION
KEYWORDS    .
SOURCE      Jatropha curcas
  ORGANISM  Jatropha curcas
            Eukaryota; Viridiplantae; Streptophyta; Embryophyta; Tracheophyta;
            Spermatophyta; Magnoliophyta; eudicotyledons; Gunneridae;
            Pentapetalae; rosids; fabids; Malpighiales; Euphorbiaceae;
            Crotonoideae; Jatropheae; Jatropha.
REFERENCE   1  (bases 1 to 4999)
  AUTHORS   Zou,Z. V.
  TITLE     Genomics analysis of genes encoding respiratory burst oxidase
            homologs (RBOHs) in jatropha and the comparison with castor bean
  JOURNAL   unpublished
REFERENCE   2  (bases 1 to 4999)
  AUTHORS   Zou,Z. V.
  TITLE     Direct Submission
  JOURNAL   Submitted (07-MAY-2019) GMO safety laboratory, Institute of
            Tropical Biosciences and Biotechnology, Chinese Academy of Tropical
            Agricultural Sciences, No. 4 Xueyuan Road, Longhua District,
            Haikou, Hainan 571101, P. R. China
COMMENT     Bankit Comment: ALT EMAIL:zouzhi@itbb.org.cn
            Bankit Comment: TOTAL # OF SEQS:7
            
            ##Assembly-Data-START##
            Assembly Method       :: SOAPdenovo v. v2
            Sequencing Technology :: Illumina
            ##Assembly-Data-END##
FEATURES             Location/Qualifiers
     source          1..4999
                     /organism="Jatropha curcas"
                     /mol_type="genomic DNA"
                     /db_xref="taxon:180498"
     CDS             join(1..493,591..753,844..892,979..1092,1177..1989,
                     2221..2316,2405..2520,2617..2719,2900..2997,3663..3822,
                     3923..4048,4126..4254,4544..4622,4890..4999)
                     /EC_number="1.6.3.-"
                     /codon_start=1
                     /product="Jatropha curcas respiratory burst oxidase
                     homolog"
                     /translation="MNNKGGKGAAGGDQSSNWMLDRVEIDRMMDIPIHDQEPKNSNKN
                     NKQGKYSGNLGKMTSNNFRAGSSNIGASLRRTTSSFGESIMRTTSNALKKSGVMSNTP
                     ARRKQQKIERTASSAARGLKSLRFLDRTVTGKEMDAWRSIENRFNQFATNDRLSKEKF
                     GICIGLGDSKEFAGEVFDAMARRKHIDTREGITKDELKMFWEEMTRQDLDARLQIFFD
                     MCDKNGDGKLSEDEVKEVILLSASANKLTNLKQRAAAYASLIMEELDPDHLGYIEIWQ
                     LEILLRGMVNNDDNLDVKMQKTTSSLTKAMIPKRYRTPVSKFCSLTLEFMHENWMKVW
                     FIGLWLAINLYLVAWKFEELQHAPVFQITGYCVCLAKAAGETLKFNMALILLPVCRRT
                     LTKLRSTCLSKIIPFDDNISFHQIIALGIAIGTAVHVLAHLICNFPLLASCPKPKFML
                     LLGPALNYQQPTYGSLMVTTVGITGILITLIMGFSFTLATHSFRRNVVKLPGVFHRLA
                     GFNSFWYAHHLLILAYILLIAHGYFLIFPKPWYGKTTWMYVAGPMLFYATERIFSRYQ
                     ERNHRVDVIKGVIYTGNVLALYITKPQGFKYKSGMYLFVKCPDISSFEWHPFSITSAP
                     GDEFLSVHIRTLGDWTTELKNIFAKLCEPQPQAPKRGNLMRMETRTLSNSNYNDIQKT
                     FPKILIKGPYGAPAQNYSKYDILLLIGLGIGATPFISIVKDLLYHIKRNVLDPNKTLD
                     STKKCPERAYFYWVTREQSSFEWFKGVMDDIADSDRNNIIEMHNYLTSVYEQGDARSA
                     LIAMVQQLQHAKNGIDIVSQSRIKTHFARPNWKKVLSDMATKHPSTRVGVFYCGSATL
                     AKPLRDICKEFSLNSTTRFDFHKENF"
BASE COUNT     1742 a    779 c    819 g   1659 t
ORIGIN      
        1 atgaacaaca aaggaggtaa aggagctgca ggaggagatc aatcatcaaa ctggatgctt
       61 gatagggtcg aaatcgatag aatgatggat attccaattc atgatcaaga acctaaaaac
      121 tctaataaaa ataataagca gggcaaatat tcaggtaatc ttggaaagat gacgagcaat
      181 aattttagag caggttcaag taatattggt gcatccctta gaaggactac aagttctttt
      241 ggagaatcta taatgagaac cacaagtaat gctttaaaga aaagtggggt tatgtctaac
      301 actcctgctc gccggaagca gcagaaaatt gaaagaacag cttcctccgc cgccagaggg
      361 cttaaaagcc ttaggtttct tgatagaaca gtaacaggaa aagaaatgga tgcatggagg
      421 tctattgaaa atcgtttcaa tcaatttgcc actaatgata ggctctcaaa ggaaaaattt
      481 ggaatctgca ttggtaattt aattatttct cttcctgaaa atttcaattt tcaatgatat
      541 tggtcaaaaa aatattgata tttataaata tttcttatat ttatatgtag gattgggaga
      601 ttcaaaggaa tttgcaggag aagtttttga tgcaatggcc aggagaaaac atatagacac
      661 aagagaaggg ataacaaaag atgaattgaa aatgttttgg gaagaaatga ccagacagga
      721 tcttgatgca agattacaaa tattctttga catgtaatta agaaacccta atttgctata
      781 tatatttaga ttttaattta acatttgtgt taaaatacat acatatatat aataattttt
      841 caggtgtgac aagaatggcg atggaaagct atcagaagac gaggtgaaag aggtgagaat
      901 ataaagttat atatatatta tttatttttc tttgtcatga aaagtttttc aagtttctta
      961 tttgtgtcat tggaaaaggt tatattgttg agcgcctctg caaacaagct gacaaatctc
     1021 aaacaacgag cagctgcata tgcatcttta atcatggaag aactggaccc ggatcatctt
     1081 ggatatatag aggttaatat gcaaatataa atcccattca tgatatataa aaattataaa
     1141 attattaact tttatttatg tattttgatg aaacagatat ggcagctaga aattctccta
     1201 agaggaatgg tgaacaatga tgacaatcta gatgttaaga tgcaaaaaac aacaagttct
     1261 ctaacaaaag caatgatccc aaaaagatac agaaccccag ttagtaaatt ttgttcttta
     1321 actttagaat ttatgcatga gaattggatg aaggtttggt ttattggtct gtggttagcc
     1381 ataaaccttt atcttgtggc atggaaattt gaagagttac aacacgcacc ggtatttcaa
     1441 attaccggtt attgtgtttg tttagcgaag gctgcaggag aaaccctaaa gttcaatatg
     1501 gcacttattc tattacctgt ttgtagaaga acacttacta agcttcgatc aacatgtctt
     1561 agcaagataa ttccattcga tgacaacatc agttttcatc agataattgc acttggaatt
     1621 gcaattggaa ctgctgttca tgttcttgca catttgattt gtaatttccc attattggct
     1681 tcttgtccta aaccaaaatt catgctcctt cttggacctg cattgaatta tcaacaaccc
     1741 acctatggat ctttgatggt tactacagta ggcattactg gtatccttat aactcttata
     1801 atgggatttt ccttcacatt agcaacccat tcttttagaa ggaatgtcgt taagttaccc
     1861 ggagtttttc atcgtttggc cggattcaat tccttctggt atgcacatca tttgctgata
     1921 ctcgcttata tcctccttat tgcacatggc tacttcctca tttttccaaa accttggtat
     1981 ggcaagacgg tacgttttct taattaagct tttcgaaaaa aaagaaaaag tttcaaatct
     2041 taataccaaa tagactctta ctgtcatatt ttcttgggca aaggtactat aagcttaacc
     2101 taatataagg acgagcttat cagccaattg aatttgaaaa tccaatggct gataaactcg
     2161 ttcttatata agatgacgct tatagtagcc aaaccctatt ttcttttctt tttattgcag
     2221 acatggatgt acgttgctgg tccaatgctg ttttatgcta ctgaaagaat attttcaaga
     2281 tatcaagaac gtaatcatcg agtggatgtg attaaggtta tgcgttacca attaatgatg
     2341 attaacaatt aatatccatg ataatacttc agccataaat aatttttatt gttgtaattt
     2401 gcagggagta atatatacag gaaatgttct agccctatac atcactaaac ctcaaggatt
     2461 caagtacaaa agtggaatgt atctttttgt caagtgtcca gatatatcaa gttttgaatg
     2521 gtaatttaat taattccctc taattagtaa ttaatgatca aataattaat tattttgtaa
     2581 agaattaatt aatctaatta tcatctatta ttacaggcat cccttctcta tcacttctgc
     2641 accaggagat gaattcttga gtgtccatat taggactttg ggagattgga ctacagagct
     2701 taaaaacata tttgctaagg taattacact tttttttttt tttaaaaaaa aattattttc
     2761 cctggttaac aaaataattt gcaataatat tagcatgttg tttaaatata cacttactct
     2821 gaataattaa tttttatatt caagtattga atgttaagtt aatgctatta aatctaatta
     2881 taatattgat gttatgcagc tttgtgagcc ccaacctcaa gcgccaaaaa gaggaaacct
     2941 aatgagaatg gaaactagaa cattgtcgaa ttcaaactat aatgatatac aaaaaacgta
     3001 agtaaaatct tacctttcaa acaattaagg tctactttcg cagaatggat tatcatctcc
     3061 ggtgatatat aaggccggaa atttatttaa gcttctcatt ttttttatga ttggttaaat
     3121 aggaaataca caatgcacac atagattacg gacatgatac actctttcac gaaatcatgc
     3181 aattttataa aggcgtgcta acctatataa gcattactaa ccatgacaag aaaatttttc
     3241 tgattagaaa caattttttt tattagaatt gaagaattcg ggaaagtttt aacattttca
     3301 gaaatttacg tgggctttat caatatacac acaactagcc tggaaaaaaa acctagccaa
     3361 acaatacaat acatcaagaa catctctcat tctcttcaga taagaaagaa gagatgcgaa
     3421 tcatcccaaa aattcaccta caatcaaaaa aaaggaaaaa aaaaaaaact ataaccaacc
     3481 taaaaagtcc agtgttgcag taacatcctt cttagccaaa aaaaatcagc aaatcccttc
     3541 ttatatttcc taaccaagtt gaaggaaata tgggtacaaa tcaataagag agcttccatt
     3601 ttattaaaac tcttccacca tggcaagaaa ttccattgaa cctaattact ttttcttggc
     3661 agattcccaa agatactcat caaaggacca tatggagcac cagctcaaaa ttacagcaag
     3721 tatgacattc tcttgcttat aggtctagga attggagcaa ctccatttat aagcattgta
     3781 aaggatcttc tttaccacat aaagagaaat gtgcttgatc cagtaagtgg aagattaatt
     3841 aattaacaaa agttacttac atcctatgag aatactgctt caatttgata ttaaattaac
     3901 tgatcttgat ctttttacac agaataaaac attggattca actaaaaaat gccctgaaag
     3961 agcctacttt tactgggtaa caagagaaca aagctcattt gaatggttca agggtgtcat
     4021 ggatgatatt gcagattctg atcgaaacgt acgtgggttt cttcctatga accttttcaa
     4081 tattattcaa actaacctgt aatttttatt ggtttttttt aacagaatat tatagaaatg
     4141 cacaactact taacaagtgt atatgaacaa ggagatgcaa ggtctgcact tattgctatg
     4201 gtgcaacaat tacaacatgc aaagaatgga atcgatatcg tatctcagag ccgggtattg
     4261 accacattac aattttaatt ggatttggca tatttgaagt acaaaattca tttataataa
     4321 tataatttac tatagttaaa ttgaatttca tataagattg aactggttgg accagttctg
     4381 atttgatttg aaatcataaa gtcctcaatt tcaagttggt taataaccat atcaaatcaa
     4441 aatgaagtaa gcattttctt tttcatatga ctagtataga atatagaatt ttatggaatt
     4501 tcattcttat gaattatttt taacatatat tatctgaata cagataaaaa cacattttgc
     4561 gagacctaat tggaaaaagg tactgtctga tatggcaact aaacatccat caacacgagt
     4621 aggtgagttt taattagctt ttgaaggaat ttaattgatt gatatgattt aatttagtta
     4681 atagaagatt tgatcattga agttaaatta attatttctt cttttttttt tttttttttg
     4741 aattttttta taggtgtgtt ctactgtggc agtgcaactc ttgccaaacc attaagggat
     4801 atctgcaaag agttcagcct taattcaaca actcgatttg atttccacaa ggtttcttct
     4861 tttttttttt tttttgaatt tttttatagg tgtgttctac tgtggcagtg caactcttgc
     4921 caaaccatta agggatatct gcaaagagtt cagccttaat tcaacaactc gatttgattt
     4981 ccacaaggaa aacttctga
//

LOCUS       RcRbohB                 5197 bp    DNA     linear   PLN 07-MAY-2019
DEFINITION  Ricinus communis respiratory burst oxidase homolog gene RcRbohB.
ACCESSION   RcRbohB
VERSION
KEYWORDS    .
SOURCE      Ricinus communis (castor bean)
  ORGANISM  Ricinus communis
            Eukaryota; Viridiplantae; Streptophyta; Embryophyta; Tracheophyta;
            Spermatophyta; Magnoliophyta; eudicotyledons; Gunneridae;
            Pentapetalae; rosids; fabids; Malpighiales; Euphorbiaceae;
            Acalyphoideae; Acalypheae; Ricinus.
REFERENCE   1  (bases 1 to 5197)
  AUTHORS   Zou,Z. V.
  TITLE     Insights into genes encoding respiratory burst oxidase homologs
            (RBOHs) in rubber tree (Hevea brasiliensis Muell. Arg.)
  JOURNAL   Industrial Crops & Products 128, 126-139 (2019)
REFERENCE   2  (bases 1 to 5197)
  AUTHORS   Zou,Z. V.
  TITLE     Genomics analysis of genes encoding respiratory burst oxidase
            homologs (RBOHs) in jatropha and the comparison with castor bean
  JOURNAL   unpublished
REFERENCE   3  (bases 1 to 5197)
  AUTHORS   Zou,Z. V.
  TITLE     Direct Submission
  JOURNAL   Submitted (07-MAY-2019) GMO safety laboratory, Institute of
            Tropical Biosciences and Biotechnology, Chinese Academy of Tropical
            Agricultural Sciences, No. 4 Xueyuan Road, Longhua District,
            Haikou, Hainan 571101, P. R. China
COMMENT     Bankit Comment: ALT EMAIL:zouzhi@itbb.org.cn
            Bankit Comment: TOTAL # OF SEQS:7
            
            ##Assembly-Data-START##
            Assembly Method       :: SOAPdenovo v. v2
            Sequencing Technology :: Illumina
            ##Assembly-Data-END##
FEATURES             Location/Qualifiers
     source          1..5197
                     /organism="Ricinus communis"
                     /mol_type="genomic DNA"
                     /db_xref="taxon:3988"
     CDS             join(625..1135,1225..1384,2103..2151,2280..2393,
                     2569..2997,3097..3483,3565..3660,3749..3864,3976..4078,
                     4208..4281,4434..4951,5088..5197)
                     /EC_number="1.6.3.-"
                     /codon_start=1
                     /product="Ricinus communis respiratory burst oxidase
                     homolog"
                     /translation="MEIQEKHQQETWSETESNSSSRRFGYSGPMSGPLVTNAKNSSKK
                     SARFKDEYVEITLDVRDDSVSVQNIRGGDSETAYLASQLEKKKNHPSLGSQLSFRLRQ
                     VSQELKRMTSNNKFDRVDRTKSGAARALKGLKFMSKNVGTEGWSEVEARFDKLSVDGA
                     LPKTKFGQCIGMNESSEFANELFDALARRRGITSASISKAQLHEFWEQITDHSFDARL
                     QTFFDMVDKNADGRITEEEVKEIIALSASANKLSKIQERAEEYAALIMEELDPDNLGF
                     VELYNLEMLLLQAPNQSTNLATDSRILSQILSQKLVPTKEHNPIKRWYKKLAYFVEDN
                     WKRIWVMALWLGICAGLFTWKFIQYKHRAVFDVMGYCVTTAKGAAETTKFNMALILLP
                     VCRNTITWLRSKTKLGMVVPFDDNINFHKVIAFGIAIGVGLHAGAHLTCDFPRLLHAT
                     DEEYEPMEPFFGEERPDNYWWFVKGTEGWTGVVMVVLMIIAYILAQPWFRRNRLNLPK
                     TLKKLTGFNAFWYSHHLFVIVYALFIVHGYYLYLSKDWYKKTTWMYLAVPMGLYAIER
                     LIRAFRSGYKSVKILKVAVYPGNVLALHMSKPQGFRYTSGQYIFVNCSAVSPFQWHPF
                     SITSAPGDDYLSIHIRTLGDWTSQLKSVFSKVCQPASSNQSGLLRADVEKSGNKPRLP
                     KLLIDGPYGAPAQDYKKYDVLLLVGLGIGATPLISIVKDVLNNIKQQKEKEEGIVENG
                     INKGSKRKPFATRRAYFYWVTREQGSFEWFKGVMNEVAEYDQDKVIELHNYCTSVYEE
                     GDARSALITMLQSIQHAKNGVDIVSETRVRTHFARPNWRKVFKHVAINYPDQRVGVFY
                     CGAPGLTGELRRLAQDFSRKTSTKFDFHKENF"
BASE COUNT     1682 a    889 c    983 g   1643 t
ORIGIN      
        1 tttcatcaca ccttttttag tctcttgcaa actaaataaa ctttctctgg tatgttactc
       61 ttattctcca tcaactttac catatccttt cttcttttct ttctaatcat ggggttgaaa
      121 gaaatactca tgtttgtatt tttcaaaaac tttcttatgt actgagaatt tgacaaactc
      181 catttaattg catattttaa aatataaaat gaaaattatt cgaaattggg gtgatttgta
      241 tgatactcta atgctattta attttatttg aattaagcaa atggtattct agggaaggca
      301 ttattattgt ggcaactcag attttcttag acacaagcag ctgcaaaaat ggcattaaag
      361 aagtcaaaga tgccccatgt gtaggacata actcatacaa aatattattc tctagtctca
      421 agcatgctat cttatttagc taacaaagct atgtgtttct agaaataaat caatcctatt
      481 atacataaat tgtagaatta tctattctat tctgttaagc agcacaatag caacaatccc
      541 tttaatcttc agttgcagga gagcaaatca agaccagttg atttctcaag actctatagc
      601 aagaagaaga aggaaaaata ggaaatggag attcaagaga agcatcaaca ggagacatgg
      661 tcggagacag aaagcaatag cagcagcaga agatttggct acagcggacc catgagcggt
      721 ccattagtaa cgaatgcaaa aaatagcagc aagaaaagcg caagattcaa agatgagtac
      781 gtggaaatca cactggacgt ccgggacgac tccgtttcag tacagaacat aagagggggt
      841 gattctgaaa cagcatatct tgctagtcaa ctagagaaga aaaagaatca tccttcgctc
      901 ggatctcagc tgtcgttccg actaaggcaa gtctcccaag aactgaagag aatgacgtct
      961 aataataagt tcgacagggt tgacagaacc aagtccggag ctgctcgtgc tttgaaagga
     1021 ctcaagttca tgtccaaaaa tgtcggaact gaaggttggt ctgaagtcga agcaaggttt
     1081 gacaagctgt ctgttgatgg agcccttcct aaaacaaagt ttggccaatg cataggtata
     1141 tatattttta atatgttcga agtttcacag tgtagcttgt aaatatttag aataaatcat
     1201 gagaattgat gtaaatatga tcagggatga acgaatcaag cgaatttgcg aacgaactgt
     1261 ttgatgcatt ggcaaggagg agaggtataa catcagcttc aataagcaaa gctcaattgc
     1321 atgaattctg ggaacaaatt acagaccaca gttttgatgc taggcttcag accttctttg
     1381 acatgtaagg gccgccccca ttaccacttc tttgatttta tcatattata tatgcgttca
     1441 atatattttc ggaaatagaa ttatgaaaat taatagctaa attaggcttt gatctttttt
     1501 tatttttctt tcttttgaat aagtgtttgt tgcaatacta aaggaaaaaa gaaagaaaga
     1561 aagagtataa agaatattat aatatattat tttatattaa aaggtggaaa tctgaacatt
     1621 ccatttcctc catttacgat aatgaaatat ttcttttatt agctctaaaa ggtttcgttc
     1681 aacgaatcag aaaagaattt gttgttcaca tggcccatat gaactacgaa accattcaca
     1741 ttatttatct aatcattttc cttaacatag tcatttgcaa gaggcacagc gctgttccac
     1801 ctaacctaat catattttag gctccataat tgaaaacctt agaccctttg ttgaaaaaac
     1861 gtaacataat gcaaagtata taatagtcaa attaatttat tgtgggacaa aaaaaatgtc
     1921 aatcaaaagt atgaatttca aaattagata taatatcctt gtaaaataaa aataaagcta
     1981 tgaaacagaa tatatatata tatatatata ttaattaaga agtagtacag ttgatatttt
     2041 cacttgtgaa ggtcttgaaa attaagtgta aatagttgct aaaagaattg tttcaaatgc
     2101 agggtggaca aaaatgcaga tggtagaata acagaagagg aagtgaaaga ggtgagtaat
     2161 tgaaggagga aacattttcc tttttgtatt ccagaacaat gtcatagaaa taaattacat
     2221 cttctatatg attttcattt ttccaaagct catttttttt ttaatatgta taatttcaga
     2281 ttatagcttt aagtgcttct gctaataaat tatcaaagat tcaagaaagg gcagaggagt
     2341 atgctgcttt gattatggaa gaattagatc cagacaatct tggatttgtt gaggtttgtg
     2401 tccaaacact tctttctaca actcgaacta tcttaatccc agttcaagta atgagccaaa
     2461 ttgggcccaa ttacattctc tatacggcct ggcctgttgc caaggattgt tcaaattata
     2521 ttcaagctaa caacttaatg catatactcg ttgtgttcat tgatgcagct gtacaactta
     2581 gaaatgctac ttctccaagc tccaaaccag tcaacaaacc tagcaacaga tagtcgaatt
     2641 ttaagccaaa tacttagcca gaagcttgtg ccaaccaagg aacataaccc aatcaagaga
     2701 tggtacaaaa agctagctta ctttgttgag gacaattgga agagaatttg ggtgatggcg
     2761 ctatggctag gaatatgtgc aggcctcttt acctggaagt tcattcaata taagcaccga
     2821 gccgttttcg atgtcatggg ctactgtgtt acaactgcta agggtgcagc tgagactact
     2881 aagttcaaca tggcactaat tcttttgcct gtgtgtagaa ataccattac ttggcttaga
     2941 agcaaaacca agttagggat ggttgttcct tttgatgata atatcaactt ccataaggta
     3001 tgattacttg cttattcctg cataaataca aagagcccat ttggggttct ttctgcaaac
     3061 aattcatttt cttttttatt tacaaacaat atgtaggtaa ttgcatttgg gatagctatt
     3121 ggagttgggt tgcatgctgg agcacattta acatgcgact tccctaggct actgcatgcc
     3181 accgatgaag aatacgagcc aatggagccg ttctttggcg aggagcgacc ggataactac
     3241 tggtggttcg ttaaaggaac cgagggttgg accggagtgg tgatggtggt gctgatgatt
     3301 atagcctaca tattagccca accttggttc cgcaggaaca ggctaaacct ccctaaaacc
     3361 ctaaagaagc tcaccgggtt caacgcgttt tggtattcac atcacttatt tgttattgtc
     3421 tatgccctct ttatcgtcca tggctactat ctttacctct ccaaggactg gtacaagaaa
     3481 acagtaagtt cctttttact tctacctact gaatatataa ttgcattata aagtgtttaa
     3541 tatttgattt tgcaatgttg ttagacatgg atgtatcttg ctgttccaat gggattatat
     3601 gccattgaac gactgattcg tgcgtttaga tcaggttata aatcagtgaa aattttgaag
     3661 gtccgtatag tttataaaat tttaacttaa atatattttc ttgttttaaa cacggagact
     3721 aataaagttg caaatctcta taattcaggt ggcagtctac cctggaaatg tactggcatt
     3781 gcacatgtca aaaccacaag gatttaggta cactagtggc caatatatat tcgtgaactg
     3841 ttcagctgtt tccccatttc aatggtaagt taaatatttc ttgatgttct aattaatagg
     3901 aaaaatatca aaattcatag ttcataaatt gatgatcagc gtgttgatta atgataaaaa
     3961 aaataatgat accaggcatc cattctcgat tacttctgct cctggagatg attatttgag
     4021 catccacatt cggacattag gtgattggac atcacagctc aaatctgttt tctctaaggt
     4081 acggggtcct tagcataaaa ctctcccatg tttgtttttt caatttttga aaccttacag
     4141 agtatttaga aattaaaaaa tatttccatt taaaggtact taatttatat acatatatta
     4201 tttgtaggtg tgtcagcctg catcgagcaa tcaaagtggt cttttaagag cggatgtaga
     4261 aaagagcgga aacaaaccaa ggtagttttt attattatta ttattttgaa attatcaaat
     4321 tgccatcttt tatcttgtaa aagcttatat cacagtacct taatataggg aaaaaagtaa
     4381 tatttaaaat tgtctccttt ggttacaaaa attctgactt cccctccaaa caggttgcca
     4441 aagctcttaa tcgacggccc ttatggcgca ccagcacagg actacaagaa atatgatgtt
     4501 ctcctcctgg tcggacttgg aatcggtgcc acccctctaa tcagcatagt taaggatgtg
     4561 cttaacaaca ttaagcagca gaaagagaaa gaagaaggga tagtagagaa tggcattaat
     4621 aagggtagca agaggaagcc ctttgccacc agacgagctt atttttactg ggtgactcgg
     4681 gagcagggct catttgagtg gttcaaaggt gtgatgaacg aagtggctga atatgatcag
     4741 gacaaagtca tcgagcttca taattactgc acgagtgttt atgaagaagg agacgctcga
     4801 tcggctttga tcaccatgct tcaatccatt cagcatgcca aaaatggggt tgacatagtc
     4861 tctgaaacgc gtgttaggac ccattttgct agacctaatt ggcgtaaagt tttcaagcat
     4921 gtagccatta actaccctga tcaaagggtt ggtgagtttt atttatgttt ttcttccttc
     4981 cttaaatcta agctttagtt tttcttataa cttacctgcc ttgaagatac ttgatagtgc
     5041 ctcttctatt ggtttaacct aatcacgata tgttttttat ttttcaggtg tgttttattg
     5101 tggggctcct ggattgaccg gagaattgag aagactagct caagactttt cccggaaaac
     5161 ttctaccaag tttgattttc ataaagagaa tttctga
//
LOCUS       RcRbohC                 5291 bp    DNA     linear   PLN 07-MAY-2019
DEFINITION  Ricinus communis respiratory burst oxidase homolog gene RcRbohC.
ACCESSION   RcRbohC
VERSION
KEYWORDS    .
SOURCE      Ricinus communis (castor bean)
  ORGANISM  Ricinus communis
            Eukaryota; Viridiplantae; Streptophyta; Embryophyta; Tracheophyta;
            Spermatophyta; Magnoliophyta; eudicotyledons; Gunneridae;
            Pentapetalae; rosids; fabids; Malpighiales; Euphorbiaceae;
            Acalyphoideae; Acalypheae; Ricinus.
REFERENCE   1  (bases 1 to 5291)
  AUTHORS   Zou,Z. V.
  TITLE     Insights into genes encoding respiratory burst oxidase homologs
            (RBOHs) in rubber tree (Hevea brasiliensis Muell. Arg.)
  JOURNAL   Industrial Crops & Products 128, 126-139 (2019)
REFERENCE   2  (bases 1 to 5291)
  AUTHORS   Zou,Z. V.
  TITLE     Genomics analysis of genes encoding respiratory burst oxidase
            homologs (RBOHs) in jatropha and the comparison with castor bean
  JOURNAL   unpublished
REFERENCE   3  (bases 1 to 5291)
  AUTHORS   Zou,Z. V.
  TITLE     Direct Submission
  JOURNAL   Submitted (07-MAY-2019) GMO safety laboratory, Institute of
            Tropical Biosciences and Biotechnology, Chinese Academy of Tropical
            Agricultural Sciences, No. 4 Xueyuan Road, Longhua District,
            Haikou, Hainan 571101, P. R. China
COMMENT     Bankit Comment: ALT EMAIL:zouzhi@itbb.org.cn
            Bankit Comment: TOTAL # OF SEQS:7
            
            ##Assembly-Data-START##
            Assembly Method       :: SOAPdenovo v. v2
            Sequencing Technology :: Illumina
            ##Assembly-Data-END##
FEATURES             Location/Qualifiers
     source          1..5291
                     /organism="Ricinus communis"
                     /mol_type="genomic DNA"
                     /db_xref="taxon:3988"
     CDS             join(157..724,825..984,1121..1169,1345..1458,1564..1989,
                     2082..2465,2542..2637,2746..2861,2953..3055,3193..3266,
                     3877..4418,4705..4814)
                     /EC_number="1.6.3.-"
                     /codon_start=1
                     /product="Ricinus communis respiratory burst oxidase
                     homolog"
                     /translation="MQKMGREDNSHHQHHHSDSELIEGDQRVPYSGPLSGPLNKRTTR
                     KSARFNIPDSTSSQDEQYLEVTLDVRDDSVAVHSVKTANGAEEDPELTLLAKGLEKKS
                     NSNIVRNASNRFRQVSQEIKRLASFSKRPPPGRLDRTKSAAAHALKGLKFISKTDGGA
                     GWAAVEKRFDDITASTDGLLPRSRFCECIGMKESKDFAGELFNALARKRHIERDSIGK
                     DELKEFWEQISNQGFDSRLQTFFDMVDKDADGRITEEEVKEIITLSASANKLSNIQKQ
                     AEEYAALIMEELDPENHGYIMIENLEMLLLQGPNQSVRVGESKNLSQMLSQKLKPSLD
                     DNPIRRWGRSTKYFLFDNWKRVWVIALWIGVMAGLFAYKYVQYKRRAAYEVMGACVCI
                     AKGGAETLKLNMALILLPVCRNTLTWLRNKTKLGVVVPFDDNLNFHKVIAVGITIGVG
                     LHAISHLACDFPRLLSASEEKWELMEPFFGDQPSSYWHFVKSVEGVTGIIMVVLMAIA
                     FTLAAPWFRRNKLNLPSFLKKLTGFNAFWYSHHLFIIVYTLLIVHGQYLYLTHDWYKK
                     TTWMYLAVPIIIYASERLTRALRSSIKPVTIKKVAIYPGNVLALHMSKPQGFRYKSGQ
                     YMFVNCAAVSPFEWHPFSITSAPGDDYLSVHIRTLGDWTRQLKTVFSQVCQPPDTGKS
                     GLLRADGFQGNNCPSFPRVLIDGPYGAPAQDYKKYEVVLLVGLGIGATPMISIVKDIV
                     NNIRAREDEEEENALENGTLPKTPSPDAQKRRENFKTRRAYFYWVTREQGSFDWFKGV
                     MNEVAELDHNHVIELHNYCTSVYEEGDARSALITMLQSLHHAKNGVDIVSGTRVKSHF
                     AKPNWRSVYKRTALNHPNSRVGVFYCGAPALTKELRHLASDFSHKTNTKFDFHKENF"
BASE COUNT     1589 a    929 c   1107 g   1666 t
ORIGIN      
        1 ttttttcttt ctttacttca atctgccaca gttcaccttt taatctccgt cttcttgttc
       61 tgagaatcat aatctcgagt ggtcagattc attattccat cttcaagatt caagcttttc
      121 tgttttaact tccaagaatt ttgaatcaaa acccagatgc aaaagatggg tagagaagat
      181 aatagccatc accagcacca tcattctgat tcggagctga tagaaggtga tcaaagggta
      241 ccttatagtg gtcctctaag tggacctcta aacaagagga cgacaagaaa gagtgccagg
      301 ttcaacattc ctgactctac ttcatcccaa gatgaacaat acttggaagt aacccttgat
      361 gttcgagatg attctgttgc tgtacacagt gtcaaaacag caaatggtgc tgaagaagat
      421 ccagaattaa cactgcttgc taaaggacta gaaaagaaat ctaactctaa cattgtcagg
      481 aacgcctcta ataggtttag acaggtttct caggaaatta agcggttagc ttcgttttcg
      541 aaaagacctc ctcctggtcg tcttgacagg actaaatctg cagctgctca tgctttgaaa
      601 ggactcaagt ttattagcaa gaccgatgga ggagctggat gggctgctgt ggagaaacga
      661 ttcgatgaca ttactgcttc tactgatgga ttgcttcctc gttcaagatt ctgcgaatgc
      721 ataggtagtt ccccgtgcaa gatcaacttc ccttgtatga gttatttaat tttttggtta
      781 ggactaactg atgctatctg tttgtgaact tgtgaaaata acaggtatga aggagtcaaa
      841 agattttgca ggggagctgt ttaatgcact tgctaggaag aggcacatag aaagggattc
      901 aatcggtaaa gacgagctca aggaattctg ggaacagatt tctaaccagg gctttgattc
      961 caggcttcag actttctttg acatgtaatg ttatattaga aagtgtgaat catttattat
     1021 tatgattttt atttttgtgt gtaacaacaa aaaaacgtgt attctgattt gcattaccaa
     1081 gcgtttaaga tgtaacgtaa atgatgaaaa ttaattgcag ggttgataaa gatgcagatg
     1141 gaagaattac agaagaggaa gtaaaggagg tatagacttt atttaatatt aaatcaaaca
     1201 aatgtatatg atgcacatga tatattccag aagttgactc atatctttct gtagtatcaa
     1261 taatttcaat gcatcagagc atgtgcttca tatccgaaga agttttggac taattgagac
     1321 aaattttacc attccgattt gcagattatt acccttagtg cttctgcgaa taaactatca
     1381 aatattcaaa aacaagcaga ggaatatgca gccttgatca tggaagagct ggatccagag
     1441 aatcatggat atatcatggt aaataaatga gaaatgctct tcgtgtgacc attctttcgc
     1501 ttttttttgg tacaatttat tgtgataggc cattgattgt gtgaatattg tttccaaata
     1561 cagatagaga acttggaaat gcttctattg caaggaccaa accaatctgt aagagtagga
     1621 gagagcaaaa acctgagcca aatgcttagt caaaagctta agcctagttt ggatgacaac
     1681 ccaataagga gatggggtag aagcaccaaa tacttccttt ttgataactg gaagagagtg
     1741 tgggtgatag ctctgtggat tggtgttatg gctggcctgt ttgcctacaa atatgtgcaa
     1801 tataaacgga gagctgcata tgaagtaatg ggcgcatgcg tgtgtattgc aaagggaggt
     1861 gctgagacac tcaaattgaa tatggcttta attttactac cagtctgcag aaacaccctc
     1921 acttggctta ggaataagac caagttaggt gttgtggttc cttttgatga caatcttaat
     1981 ttccacaagg tattagctta gttaattgcc ttcacttatt cacgcccttt ctactgaaag
     2041 aaaacagaaa ggtaaataaa tgggctgcgt tctttttcca ggtgatagca gtgggaatta
     2101 caattggagt tggtctgcat gcaatttctc atttggcttg tgacttccct cgccttctta
     2161 gtgcaagtga agagaagtgg gaacttatgg agccattctt tggggatcaa ccttcaagtt
     2221 actggcattt tgttaagtca gtggaaggag tgactgggat cataatggtg gtgttaatgg
     2281 caatagcctt tacactggct gccccttggt ttaggcgtaa caagctgaat ttgccttcct
     2341 ttcttaagaa gctcactggt ttcaatgcct tttggtactc tcatcatctc ttcatcattg
     2401 tctacactct gctcattgtt catggtcaat acctgtacct gactcatgat tggtacaaga
     2461 aaacggtaag acacttctta aattgaaatc aacactattt attataaata tttttgaact
     2521 gatccttctc tgtattggca gacatggatg tatttggctg ttcccattat catttatgct
     2581 agtgaaagat tgacaagggc actaaggtcc agtatcaagc ctgttaccat taagaaggtg
     2641 agcagaacac aattagatgt tcatttatag tttgtctgta ttacattaag aagttatgga
     2701 aattagaaaa gtggtgccta aataatcttg tttttgatat tgaaggtggc tatttatcct
     2761 ggaaatgttc tggcacttca catgtcaaag cctcaaggat tcagatataa gagtggacaa
     2821 tacatgtttg tcaattgtgc tgctgtgtct ccatttgagt ggtaggtgaa tttttagttt
     2881 agtactaaat gttgcaggta atattaatac tttgctatta cttaaaaaag ttaaaatttc
     2941 acatgtcaac aggcacccat tttccatcac ttcagctcct ggagatgact atctaagcgt
     3001 tcacatcaga actttgggcg attggacaag gcaacttaaa acagtattct cacaggcatg
     3061 tgttttttta tttggaaatg agtggattta taatgcgtaa tctgtttcca agattcttat
     3121 atactgcccc tctgttggcg actcgactac tgtggctaat tcaatttccc tcatgttcct
     3181 tcgatttcac aggtgtgtca accaccagat acggggaaaa gtggacttct cagagcggat
     3241 ggctttcaag gaaataattg cccaaggtaa gttctttcaa cttggggaaa atgcttactc
     3301 tattcacatg tattttcatg aaataagtaa tacaataacc attttcaaaa ggagtgcata
     3361 tgtaaagagg ggtacattct gttgtgcata cgtgacaagc attatatcag gtcaacttgt
     3421 aaattatgcg tgaatctggg ggtggttggc cacagcaatc tcatataagg aaaattcttg
     3481 catgcgcaac ttagctactt gcccttaggg tctcatcctc actgtcattt ctttgggcgg
     3541 gttagttggg tgggtggggg aggcggatta aaataccaca ccagaagaca aaataagagg
     3601 attagaatct ttgacagaat tgtatattat ttctatttta actacggtaa tatatgttcg
     3661 gacacctatc tatagtgccc acgcaatcat tgtcattcca tgccccacca tagacaggga
     3721 catctaacaa acacatgcac atggcgcttt gtatggaagt ggcccttgtt cttccctttg
     3781 ttttgaaatt ctgatccatt gttttggttg tataaggtaa cgctagtgaa tttcttgaac
     3841 tgattactta attgtggtat tgacgatgat gaacagtttt ccaagagtac tgattgatgg
     3901 tccatatgga gcaccagcac aagactacaa gaaatatgag gtggttctgc ttgtgggttt
     3961 aggaattgga gcaaccccca tgatcagtat agttaaggac atagttaaca atatcagagc
     4021 cagggaagat gaagaagaag agaatgcatt agaaaacggt acattgccaa aaacacctag
     4081 tcctgatgca caaaaaagaa gagagaactt taaaacaaga agggcgtact tctattgggt
     4141 gacaagggag caaggatctt ttgactggtt taaaggggtg atgaatgagg tagctgaact
     4201 ggaccataac catgtaatag agctacacaa ctactgcact agtgtatatg aagaagggga
     4261 tgcaaggtct gctctaatta ccatgcttca gtctctgcat catgccaaga atggtgttga
     4321 cattgtctca ggcactcgtg ttaagtctca ctttgctaag cccaactgga gaagtgtcta
     4381 caagcgcacc gccctaaatc accctaattc tcgagttggt aagtccccat tcatttttcc
     4441 ttttaacaaa acatagtatt cttatctttt ttcacctttc tttagaaaaa agcatcttct
     4501 gcattattgt gctctttctg tcagttagta ggaaaagtgg ttaaaaagaa cacaaagata
     4561 agtatatata ttagtggtcg ctgggcagta gaggtagtgc tttctctgat aatatggatg
     4621 cttactggtt tatctaaaaa attaatcacc attttctgct agggaaagct ttctagttaa
     4681 caattgtctc ttccctgact gcaggggtgt tttactgtgg ggcaccagcg ctaacgaaag
     4741 agctacgcca tctagcttcg gatttctcgc ataagacaaa caccaaattt gattttcata
     4801 aagagaactt ctaaaacttt caatcggtga ttaaggaaga cagaagaaag aaagaaagag
     4861 aggtcttgaa ttgagttcca tcaacatccc actcgttact gaatattctt tattggcccc
     4921 cttttgttga catttctatt agcctccttt caataatggc atagtcttat tgataaatta
     4981 atcagcgagc agaagatagt gcgttggttg attgcagggg caacccactt aagacagcaa
     5041 atgttagtgc tcgtctctgt caatcaggac atatctacaa taggatttgt aaagcatttc
     5101 cttttgttca tttttcttta ttttttttct ctgctaagaa atatcttgta tgatagaata
     5161 gtgaatgtct ttcagttctt ttgattgatt gaaattggac ggataaaata taagtattga
     5221 gtattaatta agtgtatgta taaactacaa gtctttttct aaatctaatt atgtagtgaa
     5281 tcatcagcta a
//
LOCUS       RcRbohD                 4436 bp    DNA     linear   PLN 07-MAY-2019
DEFINITION  Ricinus communis respiratory burst oxidase homolog gene RcRbohD.
ACCESSION   RcRbohD
VERSION
KEYWORDS    .
SOURCE      Ricinus communis (castor bean)
  ORGANISM  Ricinus communis
            Eukaryota; Viridiplantae; Streptophyta; Embryophyta; Tracheophyta;
            Spermatophyta; Magnoliophyta; eudicotyledons; Gunneridae;
            Pentapetalae; rosids; fabids; Malpighiales; Euphorbiaceae;
            Acalyphoideae; Acalypheae; Ricinus.
REFERENCE   1  (bases 1 to 4436)
  AUTHORS   Zou,Z. V.
  TITLE     Insights into genes encoding respiratory burst oxidase homologs
            (RBOHs) in rubber tree (Hevea brasiliensis Muell. Arg.)
  JOURNAL   Industrial Crops & Products 128, 126-139 (2019)
REFERENCE   2  (bases 1 to 4436)
  AUTHORS   Zou,Z. V.
  TITLE     Genomics analysis of genes encoding respiratory burst oxidase
            homologs (RBOHs) in jatropha and the comparison with castor bean
  JOURNAL   unpublished
REFERENCE   3  (bases 1 to 4436)
  AUTHORS   Zou,Z. V.
  TITLE     Direct Submission
  JOURNAL   Submitted (07-MAY-2019) GMO safety laboratory, Institute of
            Tropical Biosciences and Biotechnology, Chinese Academy of Tropical
            Agricultural Sciences, No. 4 Xueyuan Road, Longhua District,
            Haikou, Hainan 571101, P. R. China
COMMENT     Bankit Comment: ALT EMAIL:zouzhi@itbb.org.cn
            Bankit Comment: TOTAL # OF SEQS:7
            
            ##Assembly-Data-START##
            Assembly Method       :: SOAPdenovo v. v2
            Sequencing Technology :: Illumina
            ##Assembly-Data-END##
FEATURES             Location/Qualifiers
     source          1..4436
                     /organism="Ricinus communis"
                     /mol_type="genomic DNA"
                     /db_xref="taxon:3988"
     CDS             join(193..802,882..1044,1148..1196,1334..1447,1553..1978,
                     2062..2448,2534..2629,2782..2897,2981..3083,3203..3264,
                     3372..3886,3968..4077)
                     /EC_number="1.6.3.-"
                     /codon_start=1
                     /product="Ricinus communis respiratory burst oxidase
                     homolog"
                     /translation="MRKETTTTDPHQGKGTYYFSDNTSDTESIASDRTAFSGPLGVGV
                     GAPLHKKRSSKKSARFNLPPETSSAGVEDPSSSYVEITLDIRDDSVAVHSVQGANYED
                     PDLALLAKRTLENKSTSLFRNTSSHIKQELKRFASLSRRPSAAKRFDRTKSAAAHALK
                     GLKFIAAKTGSSANGWSSVEKRFQQLTVNTDGLLHCSLFGECIGMNKDSKEFAGELFR
                     ALARKHNINGDSINKAQLKDFWDQISDESFDSRLQIFFDMVDRDADGRITEEEVTEII
                     SLSASANKLSNIQKQAKEYAALIMEELDPDNAGYIMIYNLETLLLQAPNQSVRIGDSR
                     VLSQLLSQKLKPTQETNPLKKWYQKAKYFFLDNWQRVWIMALWLGIVAGLFSYKFVQY
                     RNKAVFEVMGYCVCIAKGGAETLKFNMALILLPVCRNTITWLRNKTKLGVAVPFDDNL
                     NFHKVIAVGIAIGIGLHAGAHLTCDFPRLLHATEEEYEPMEPYFGEDQPENYWWFVKG
                     VEGVTGIIMVVLMAIAFTLATPWFRRNKLNLPKPLKKLTGFNAFWYSHHLFVIVYALL
                     IVHGIYLYLTKTWYHKTTWMYLAVPIILYACERLIRAFRSRIKSVKILKVAVYPGNVL
                     ALHMSKPQGFKYKSGQYMFVNCAAVSPFEWHPFSITSAPGDDYLSVHIRTLGDWTRQL
                     KTVFSEVCKPPTAGKSGLLRAEGNNPGFPKILIDGPYGAPAQDYKKYDVVLLVGLGIG
                     ATPMISIVKDIINNMEEDDGELESGRATAANNNNSSNNRTRKAYFYWVTREQGSFEWF
                     KGIMNEVAEMDDKGVIELHNYCTSVYEEGDARSALIAMLQSLHHAKNGVDVVSGTRVK
                     SHFAKPNWRQVYKKIALHHPDARIGVFYCGAPALTKELRQLALDFSHKTSTKFDFHKE
                     NF"
BASE COUNT     1339 a    880 c    895 g   1322 t
ORIGIN      
        1 cgagctttct ctgcattgca tacaatataa agccaggaga aggttctatc gtaccattca
       61 acacacagat acgaaagttg cctaatcaaa ttcttttatt ttccatttaa aaaaaaaaaa
      121 aaaagtttct tcatcctcgt tttctacatt catttttgtt gttctccgcc ctgccagaag
      181 gaaaaaaaaa acatgaggaa agaaaccaca actactgatc ctcatcaggg caaaggcact
      241 tattattttt cagataacac ctcggacact gagagcattg ccagcgatcg aactgccttt
      301 agcggtcctc ttggagttgg agttggagct cctctccaca aaaaacgttc ctcaaagaag
      361 agcgcaaggt tcaatcttcc acccgaaacc tcctctgccg gtgtcgagga tccatccagc
      421 tcctatgtag agattactct tgacattcgc gacgactctg tggcggttca cagcgtccag
      481 ggggctaatt atgaggaccc agatttggcg ttgcttgcaa agaggactct cgagaacaag
      541 tctacttccc tgtttcgaaa cacctcttcc catataaagc aggagctcaa acgttttgct
      601 tccctgtcaa ggagaccttc tgccgctaaa aggtttgata gaacaaagtc agctgctgct
      661 catgccctga agggcctcaa gttcatcgcc gcaaaaactg gatcttctgc aaatggatgg
      721 tcttctgttg aaaagagatt tcaacaactt actgttaata ctgatggtct ccttcactgt
      781 tccttgttcg gtgaatgcat aggtactgtt ttttcattat aactaattac atatatattt
      841 cctaaattca atattaaaat ttattaactt ggattggaca ggcatgaaca aggattcaaa
      901 ggaatttgct ggtgaattat ttcgcgcgct tgctcggaag cataacataa atggtgattc
      961 tattaacaag gcacagctaa aagatttctg ggaccagatc tctgatgaaa gcttcgattc
     1021 ccggctccaa atattctttg acatgtaaga attacccttc aaattttaat taaaccattc
     1081 aacgaattag tcctcataat atttatatat gtatataatt agtacctgaa aatgcgaatg
     1141 catgcagggt ggacagagac gctgacggaa gaatcacaga agaagaagta acagaggtaa
     1201 agcgtacagt gcgatacctg gtcaacgttg acttttccaa acctaaccta aataattaat
     1261 ggacaattcc atagactact actacttatt aattactagt ttagtttaaa ctaacgacat
     1321 gatcaatttg tagattatca gtttaagtgc ttctgcaaac aagctctcca acattcagaa
     1381 acaagccaag gaatacgctg ccctaattat ggaagaatta gacccagata atgctggata
     1441 catcatggta cctacctatt attattatta ttgtaactgc attattaatt gctatctttt
     1501 aatttaattt gtctttcccg cccttactta actccaattt ttcttaatac agatttataa
     1561 tctagaaaca ctactactgc aagctccaaa ccaatctgtc agaattggag atagccgagt
     1621 tttgagtcaa ctactgagtc agaaactcaa gcctacacaa gagaccaatc cattaaaaaa
     1681 atggtatcaa aaggccaagt actttttctt agataactgg cagagagtgt ggatcatggc
     1741 attgtggctg ggaatcgtag ctggtttatt tagttacaag tttgtacagt accgaaataa
     1801 ggctgtattc gaggtaatgg gctactgtgt ttgcattgcc aaaggagggg cagagacact
     1861 taaattcaat atggccttga ttttactgcc tgtctgtcgg aacaccatta cttggctcag
     1921 aaacaagact aagttgggag tggctgtgcc tttcgacgac aatctcaatt tccacaaggt
     1981 aatcatatag taggaaattt taattagcta gagcctagag catgggggaa ttcctaattc
     2041 tcttttgggt tgatcgatca ggtgattgcc gttggaattg ccattgggat tgggctacat
     2101 gcaggtgcgc atttaacttg tgattttcca cggcttctcc atgccactga agaggaatac
     2161 gagcctatgg agccttattt tggggaagac caacccgaaa actactggtg gtttgtaaaa
     2221 ggggtggagg gggtcacagg aattataatg gtagtcctaa tggctatagc cttcacacta
     2281 gccactcctt ggtttaggcg taacaagctc aatcttccca aacccctcaa gaaactaaca
     2341 ggtttcaatg ccttctggta ttctcatcat ctcttcgtaa ttgtctacgc tctcctcatt
     2401 gtccatggta tttacctcta cctcaccaag acatggtatc ataaaacggt cagtcttcaa
     2461 actctcttct tcttaatgat tttgagtttt ctccactcgc gaaaatctga tttccatatt
     2521 ctctactata cagacatgga tgtatctagc agtgcccata atcctttatg catgtgagag
     2581 gttgatcagg gcatttagat cacgaatcaa gtccgttaag attctcaagg tattaacgga
     2641 aagctcttgc ccattttaga atatttgtta ttaatattgt attgcagata attgtaaatc
     2701 tttaatttag tgctagccag tcactgtttt ccgtattctt aatgcatgcc tactgaaatg
     2761 atgaacacga ctcatatata ggttgctgta tatccgggaa atgtcctagc attgcacatg
     2821 tcaaagccac aaggcttcaa atataagagt ggacagtaca tgtttgtcaa ctgcgctgca
     2881 gtttctccct tcgaatggta actacctcta ccttattatc cgaactgtca tttttggtta
     2941 gccattgagg aataatataa ttgaatatgt atatttgcag gcatccattt tctatcacat
     3001 cagcaccagg agatgactac ctcagtgtgc atattcgaac tttgggtgac tggacccgcc
     3061 agctcaaaac tgttttttct gaggtctgtt ataattagtt cacaggctac tgtataatct
     3121 gttctttttc tcttttttgg tctcttcaat ggaccgccta attaatctca cctgcactat
     3181 cgttttcatt ggttattaat aggtttgtaa gcctccaact gctggtaaga gtggactgct
     3241 cagagctgag ggaaacaatc ctgggtaatt gcgattatat agtatataat aataacaacg
     3301 ttagttagtc ggaagtttta aatgtagtgt tttatttggg agcagcaaaa tctaatagtg
     3361 gaaaggaaca ggtttccaaa gatattgata gacggaccgt acggagctcc agcacaggac
     3421 tacaaaaaat acgacgtggt gctgttggta gggctaggga taggggctac acccatgatt
     3481 agcattgtga aggacatcat taataacatg gaggaagatg atggtgagtt agagagtggg
     3541 agagcgacag ctgcaaataa caacaatagc agtaacaaca ggacgaggaa agcctacttc
     3601 tattgggtga cgagggaaca aggttcattc gagtggttca aagggataat gaacgaggtt
     3661 gcagaaatgg atgataaggg ggtgatagag ctgcacaact actgcaccag cgtgtatgaa
     3721 gaaggagacg ccaggtcagc cctgattgca atgcttcagt cgctccacca tgccaaaaac
     3781 ggtgtcgatg ttgtttcggg gacaagggtc aaatcccact ttgccaagcc gaattggcgg
     3841 caagtctaca agaaaattgc actccaccat cctgatgcaa gaattggttg gttcacctaa
     3901 cctatcccat tttatttctt ctattgactt tttatggaat actgattata taaagaactg
     3961 aatgcaggag ttttctactg tggggcacca gcactaacaa aagagctaag acaactagct
     4021 ttggacttct cccacaagac ctccactaag ttcgattttc acaaggagaa cttttaaatt
     4081 tgagcaacag ggtatacaga tacatacgat tctgtggtag caaattcata tattatggct
     4141 gactcactgg tatacaacgt catccaatta gctacaccgg gaatagttat tatacgtagt
     4201 tcctctaatt taatttattc gagtttaaat ttcaatttta agaacagaga aattcttgat
     4261 acaaaaaaag aaaaagaaag aagatgtaat tatatttgat ggagctgcta atcaagaatt
     4321 aaagttgatg gaatttgata agcctgtgtt tgttccattg attgcgttta gtgggggatt
     4381 taccagaaga aactatggga actaaagtca cttttcttac atatatttaa tctatg
//
LOCUS       RcRbohF                 8044 bp    DNA     linear   PLN 07-MAY-2019
DEFINITION  Ricinus communis respiratory burst oxidase homolog gene RcRbohF.
ACCESSION   RcRbohF
VERSION
KEYWORDS    .
SOURCE      Ricinus communis (castor bean)
  ORGANISM  Ricinus communis
            Eukaryota; Viridiplantae; Streptophyta; Embryophyta; Tracheophyta;
            Spermatophyta; Magnoliophyta; eudicotyledons; Gunneridae;
            Pentapetalae; rosids; fabids; Malpighiales; Euphorbiaceae;
            Acalyphoideae; Acalypheae; Ricinus.
REFERENCE   1  (bases 1 to 8044)
  AUTHORS   Zou,Z. V.
  TITLE     Insights into genes encoding respiratory burst oxidase homologs
            (RBOHs) in rubber tree (Hevea brasiliensis Muell. Arg.)
  JOURNAL   Industrial Crops & Products 128, 126-139 (2019)
REFERENCE   2  (bases 1 to 8044)
  AUTHORS   Zou,Z. V.
  TITLE     Genomics analysis of genes encoding respiratory burst oxidase
            homologs (RBOHs) in jatropha and the comparison with castor bean
  JOURNAL   unpublished
REFERENCE   3  (bases 1 to 8044)
  AUTHORS   Zou,Z. V.
  TITLE     Direct Submission
  JOURNAL   Submitted (07-MAY-2019) GMO safety laboratory, Institute of
            Tropical Biosciences and Biotechnology, Chinese Academy of Tropical
            Agricultural Sciences, No. 4 Xueyuan Road, Longhua District,
            Haikou, Hainan 571101, P. R. China
COMMENT     Bankit Comment: ALT EMAIL:zouzhi@itbb.org.cn
            Bankit Comment: TOTAL # OF SEQS:7
            
            ##Assembly-Data-START##
            Assembly Method       :: SOAPdenovo v. v2
            Sequencing Technology :: Illumina
            ##Assembly-Data-END##
FEATURES             Location/Qualifiers
     source          1..8044
                     /organism="Ricinus communis"
                     /mol_type="genomic DNA"
                     /db_xref="taxon:3988"
     CDS             join(190..832,934..1093,1339..1387,2009..2122,3058..3480,
                     4662..5048,5140..5235,5329..5444,5661..5828,5970..6129,
                     6284..6472,6565..6693,6794..6872,6960..7069)
                     /EC_number="1.6.3.-"
                     /codon_start=1
                     /product="Ricinus communis respiratory burst oxidase
                     homolog"
                     /translation="MQPGLPKHERRWASDTVPSKPIVSTGTSPDSNSGEEFVEVTFDL
                     QEDDTIVLRSVEPAATVINIEDGGASSTGAETPVSASVSRSPSSMRRSSSNKLLQFSQ
                     ELKAEAVAKAKQFSQELKAELRRFSWSHGHAAKVLSSNGNGNGGGFESALAARALRKQ
                     RAQLDRTRSGAHKALRGLRFMSNSKTNAWNEVQSNFDKLAKDGFLYRADFAQCIGMRD
                     SKEFALELFDALGRRRRLKVDKISRDELYEFWSQITDQSFDSRLQIFFDMVDKNDDGR
                     ITEEEVKEIIMLSASANKLSRLKEQAEEYAALIMEELDPERLGYIELWQLETLLLQKD
                     TYLNYSQALSYTSQALSQNLQGLRKRGPIRRLSKQLTYFLQENWRRIWVLALWFMIMI
                     GLFTWKFVQYKQKNAFRVMGYCLLTAKGAAETLKLNMAIILLPVCRNTITWLRSTRLG
                     YFVPFDDNINFHKTIAAAIVIGVILHAGNHLACDFPRLINSSDRDYNDYLSDDFGGHK
                     PSYAKLVRGVEGVTGVLMVIFMAIAFTLATRWFRRSLIKFPKPFDRLTGFNAFWYSHH
                     LFVLVYILLIIHGVCLYLVHKWYLKTTWMYLAVPVLLYAGERALRFFRSGFYAVQLRK
                     VAIYPGNVLTLQMSKPSQFRYKSGQYMFVQCPAVSPFEWHPFSITSAPGDDYLSVHIR
                     QLGDWTQELKRVFSEACERPVAGKSGLLRADETTKKSLPKLLIDGPYGAPAQDYRKYD
                     VLLLVGLGIGATPFISILKDLLNNIVKMEEQADLVSDTSRTSELSIGSNDGSSHNPKR
                     KKTLKTTNAYFYWVTREQGSFDWFKGVMNEIADLDQRGVIEMHNYLTSVYEEGDARST
                     LITMVQALNHAKNGVDIVSGTRVRTHFARPNWKKVLSKLCSKHCNARIGVFYCGAPVL
                     AKELSKLCYEFNQKGSTKFEFHKEHF"
BASE COUNT     2450 a   1392 c   1478 g   2724 t
ORIGIN      
        1 accaaaaaat aaaaatcatt tctatctcac tctcctgcat ttaataacca aacaaacaca
       61 ccatcgctac caactttaca tttttacaca catacacata tataaatata ttcaaaacat
      121 taaagacata atataaacaa acattcatac atacatataa tccaatccaa tccaaattat
      181 aattattcaa tgcagccggg gctaccgaaa catgaacgtc gctgggcgtc cgatacggtt
      241 cctagtaaac caattgtcag caccggaaca tctccagatt caaactccgg tgaggagttt
      301 gttgaagtaa cgtttgattt acaagaggac gacacaattg tccttcggag cgtggagcca
      361 gcagcaactg ttattaacat agaagatgga ggtgcatcat caactggagc tgaaactccg
      421 gtctctgcat cagtttcgag atcgccatcg tcgatgaggc gaagttcatc caataagctg
      481 ttacaatttt ctcaggagtt gaaagcggag gctgtagcga aggcgaaaca gttttcgcag
      541 gagttgaagg ctgagctgag gcggttttct tggagtcatg gacatgctgc taaagtttta
      601 tcttctaacg gtaacggcaa cggtggagga tttgaatctg ctttagctgc tcgtgctttg
      661 agaaagcaac gagctcagct tgatcggact cgctccggtg ctcacaaagc attgcgtgga
      721 ttgaggttta tgagtaatag taaaactaat gcatggaatg aagtccaaag taattttgat
      781 aagcttgcta aagacggttt tctttatcgc gctgattttg ctcaatgcat aggttggtta
      841 ttattattat tgttaatcca ttatcatttt catgtctttt tacttattta tttgaatcaa
      901 tcaacatata atatatgttt gtttgttttg aaggaatgag agattctaaa gagtttgcac
      961 ttgaattgtt cgatgcattg ggcaggagac gaagattgaa agttgataag attagcagag
     1021 atgaacttta cgagttttgg tctcaaatta ctgatcaaag cttcgattct cgtctccaga
     1081 tcttcttcga catgtacgca tttaattaat tataagatta attaatttca tatacagttg
     1141 agcctttatc atttcatgtt ttaaatttta agtaatagac attaatctac tgttccttca
     1201 atgttaagat cttgacatga gcaagtaaaa acttgtcttt ttcaaaaata aaagcacaaa
     1261 tttaatatgc tatattagta gagtaattct taatcttact ttgtctaatc tactcatcta
     1321 tttgtcttct tgttacaggg tggacaagaa tgatgatggt agaattactg aggaagaagt
     1381 aaaagaggta tatatatata tatatatata tatacactaa gttaagaaat tgatataata
     1441 tagaatgaac catgtctctc tcattatcga ctaaactaaa cttaattaaa ttcttagtct
     1501 aaattaacgt gcatgaatta gccaacacct ccctgtcaga ttctggcata aattaattac
     1561 tactgacgtg atccttattt ggaatacaca ttatacatag cctacagggt gtcattttgg
     1621 tttataataa tcccccgtta ggcgaggatt cggtgacctt aaatccatga aatttcagtc
     1681 ctaactactc cgttataaat aaaacatgtt tctatttttc tttgcttctg acgttttctt
     1741 cccatgttct taagcatttt atctaattat tattggatta cttcattata attcaacgat
     1801 tagtgaaata agggtcgtcc ttttaagtgc ttgaggttga cggattgaca tcttcaattt
     1861 tccatattta ccttagaaga agttattatt atgttctcat gcggttggtg aggtcatttt
     1921 agtcaatatc tctctctctt ttaattttca tttggaagtt attggatgta aatactgttt
     1981 ttactattta atattttaaa atgcgtagat cataatgcta agtgcatctg caaacaaatt
     2041 gtcgcgatta aaggaacaag cagaagaata tgcagctttg attatggaag agttggaccc
     2101 tgaaagactt ggctacattg aggtggatcc tctgaacttt agttttattt tattgatcat
     2161 tatggtgatt tttattatct caacttgttt ttattgaatt acatttattt agggatcaat
     2221 gttacaggct tctacagaat agattagtat agtaagctta ataatgtgga tttaaaaata
     2281 tggattagtt ttcttataaa ttttgagttt ttgttttcaa tgatttttgg attaaaactt
     2341 cattcttttt cttttaaatt attattacta tcattttaac agagatatct caccaaatcc
     2401 tccttatact ttccttagac tatttccaaa gtccattgtt aggccattgt taggcaacta
     2461 atcaccaaat tgtccataat tgggtttacg attttgttca accgtgcacc aagtagaaaa
     2521 taaagaaaga tatacactaa tggccaaaaa aaaaaaaaaa caatatctag agatggaata
     2581 attaatttag tctatctatg tgctttgaga aacgtagttg aacggttccg agtattattg
     2641 catatactat tttatattgt ttaattacca tttcatacaa ctgcttggtc agctaataga
     2701 caaatcgcaa ctcgcaactc acaactcaca atcaataaat agtatcattc ggagttaatt
     2761 tctaatgccc tttcttttgt tcggctatat attgcttata tatacacaca cacacacttc
     2821 atgattgata attccagcca cctgacaagc agttttggat acccatgtga gctagtgctg
     2881 tgtctctcac attagataat ctagcgcatc acacgtatgc attacacgtg ctgcactctt
     2941 catcaatgat attgcaataa gtttaactgg catgtttatc aagatcctct tgaccctagc
     3001 acgattcact cgctgatttt ttttttttgc tgggtgctga taatgatcga tgtgcagctg
     3061 tggcaattgg aaactcttct tctccaaaag gacacgtatc taaactacag tcaagcacta
     3121 agctacacca gccaagcttt gagccaaaac ttacaagggc taagaaagag aggcccgata
     3181 aggaggttaa gcaaacaact aacctacttt ttgcaagaga attggagaag aatttgggtt
     3241 ttggcattgt ggttcatgat aatgattggc ttattcacat ggaaattcgt tcagtacaag
     3301 caaaaaaatg ctttccgtgt catgggttat tgtctcctaa cagcaaaagg tgcagcggag
     3361 acattgaagc taaacatggc aattatcctt ttaccagttt gcagaaatac catcacttgg
     3421 ctcaggtcca caagattggg ttacttcgtg ccctttgacg acaacatcaa ttttcacaag
     3481 gtattaagtt aaataattac caaccactct acttgttgca attctatatg tgcttcaaaa
     3541 gaaaaaattg cttattctat acgtttatcc ttgggtccca tggagaagac tttgttagaa
     3601 agtcaacatg attgttgatc ttggccttga aaacagaata taattcattc attaatacac
     3661 ttaacagtga tgtgtttatc aggtgcgagc agtacctgca cacgcagcaa aagttgacaa
     3721 atgaatatcc ttccatactt tttatgctgt taggcagtta gtgctagtag atcacatata
     3781 aaatagaaat aatattgtaa cgaataaccc caaaactaag atatttgtaa cgaataaata
     3841 taaaatagaa cttcatatta atacttggtc aaaatttaat ataaagttag ctggctgcaa
     3901 ttgtttttgg tgtcacaagc aggaaattaa tttatagtct ctggacctaa accttgtagt
     3961 ggtccttaat taaagtaaaa tcctttctta ggccagctag gcccaaattc tatttttaaa
     4021 gaaaatggaa aatttaaagt gccttttaga aagtattaaa acgacaaatg cgctggctag
     4081 ttcatgcatc ctctggtgcc ccgacagtac atgctcatca cacttactct tgccttgcta
     4141 tggaggcgac aagactaccc atttgactac aactcaagac ctattctgta tcttatctgc
     4201 tataaactcc aatggtatac tctattcaat gatgcagcaa tatatatttt tgggggcact
     4261 tgcactttgg aaattcttaa caaagattag ggaatctaca tctttatgtt ctcagaatct
     4321 cagtttaaca aattaattca tactttatat tgatatagct gtatgagttt ttattgtata
     4381 attgacattg aaataccaaa attcattaaa agaacggatt gaattttcta tatattttaa
     4441 ttctcttttt gtaatgtaag gtttcacata taagcatcta ttgattgcta tcctacaaaa
     4501 tgacactata gactcataga tatgaatcta cgaattcaac cttatagtaa ttcaatcagc
     4561 aagcttaaat atcttgaatg tttaatggat gctgtaggtg aagcctctta tttctaatta
     4621 cattgctttc ttattctcct taattgatac atctatgaca gactattgca gcagcaattg
     4681 taattggtgt aattctccat gctggaaacc accttgcctg tgattttcca aggcttataa
     4741 actcatctga tcgagactat aacgattatc taagtgatga ctttggagga cataaaccat
     4801 catatgctaa attggttaga ggagttgagg gtgtgactgg agttctaatg gttatcttca
     4861 tggcaattgc atttacacta gcaacacgat ggtttagacg aagtctcatt aagtttccaa
     4921 aacccttcga taggctgact gggtttaatg cattttggta ctcacatcac ctgtttgtcc
     4981 ttgtttacat cctgctcatc atccatggtg tatgcctcta tttagtgcat aaatggtacc
     5041 taaagacggt aacattcgat atctttcttt taccaattct aagtgtttct tttgaccgtc
     5101 tttaagagtt gaaaaattga agtggaatta tatttgcaga catggatgta tcttgctgtt
     5161 ccagttttac tatatgctgg agaaagagcc ctgagatttt ttcgttctgg cttttacgct
     5221 gtccaacttc ggaaggtgag cgttatatta atccttaaaa gacctccact atttagtttg
     5281 attcatagag ggtaactttt ctgattcttc atttggttat gcgttcaggt tgcaatttat
     5341 cctggaaacg tgctcacgtt gcaaatgtca aagccttccc aatttcgata taagagtgga
     5401 cagtacatgt ttgtccagtg ccctgctgtt tccccatttg aatggtatgc tactaccagt
     5461 ttttcttaaa taactcatat taattattgg aatctctcta ttggtaatat tacctctttt
     5521 cttcctggta ctgtagtatg taagtgctag taactttaag ttgtattaaa cgtgtgaaac
     5581 atgactgtaa tttctgtcag agaaacttgg ccgttatttg ccatgggcta attattggat
     5641 ttattcgttt ctgaacccag gcacccattt tccattacct ctgctcctgg cgatgattat
     5701 ctcagtgtgc atatcaggca gctaggtgat tggacccaag aacttaaaag ggtattctct
     5761 gaggcttgtg aacggcctgt agctgggaag agtgggcttc tcagggctga tgaaacaacc
     5821 aaaaaaaggt aatgaaaact tgtaactttc tcagtgttct ctctgtcttt ctctctctct
     5881 ctttttcccc tcctgttcat ggttatttgc cttggagggc gttttgtcag tattattatt
     5941 tattagataa atttttcatc tgataacagc ttgccaaagc tcttaataga tgggccttat
     6001 ggtgccccag cacaagatta caggaaatat gatgttttgt tactggttgg tcttggaatt
     6061 ggagcaacac cattcattag cattctaaaa gatttgctta ataacattgt caaaatggag
     6121 gagcaggcag taagttacta gaattttctg ctgcaaattt tcatttgtcc aatctgaggt
     6181 tcattttgtt atgccattta tacttccgta ctccatatta ttttctcagc cttaaagagt
     6241 gcccttggga atctgctaaa tcacatttta ccctatgttt caggatttgg tctcagatac
     6301 cagtaggaca tcagaattaa gtattggaag taatgatggt tcgagccaca atccaaaacg
     6361 taagaagact ctgaagacca ccaatgctta tttctattgg gtaaccaggg agcaaggttc
     6421 ctttgattgg ttcaaagggg tcatgaatga aatcgcagat cttgatcaaa gggtataaca
     6481 atttagcttg gaattattta aaaatgattg ttttaaaatc tcttctatct ttacttgatt
     6541 gttagatacc tgtttcaact ccagggtgta attgaaatgc acaattactt gactagtgtg
     6601 tatgaagaag gtgatgcccg atcaaccctc attactatgg tccaagccct aaaccatgca
     6661 aaaaatggtg tggacattgt ctctggcact agggtaagat tttgctgaca catcttttgt
     6721 tctctcattg tcagcgcttt ttaaaatttt tatcagttta tgtgtgctaa cagttacatg
     6781 attgtctgat taggtgcgaa cacattttgc aaggcctaat tggaaaaagg ttttgtctaa
     6841 attatgttcc aagcactgta atgcaaggat aggtaagctt atgtccagac agatttaata
     6901 aattactgaa ctcaatgcct tttcctaata ttatgaatat gattgttgtt ttggagcagg
     6961 agttttctac tgtggagcac ctgtcttggc taaagaactc agcaagctct gctatgagtt
     7021 taaccaaaaa ggttcaacca agtttgagtt ccacaaggag cacttctaaa gtcaaaatgt
     7081 gggtgtgtat gtaactatta tttatagtcg cattccctga acctcttcaa cacctgcact
     7141 tgcacaataa atttttttgg gataacccca tgaagggcat tgtacagtct tgggtagaaa
     7201 aaaggataaa gagggaaagc aacagaaaga aaaaaagata taggtataga caggcatcac
     7261 ttcgtcgtgt atttattcgt atagaagcac agccagaaaa ataattctgc ctaatttgag
     7321 atgggtaggg atctcaatga tataacccag gaccagttta gaggtgacca gttgctattg
     7381 cgaaacctac agtgactgct gggaaggaag agtgcgttac agctacaaaa gggaggctga
     7441 aatgaataat tgatgaggat atggccatat taaatatgca taattggtag acatctatag
     7501 tgggtacaga agaggacagt tttgaaaggg agagtatgag gtaggtctgt gtgtggatca
     7561 tggcggtgga gattaaaatg gctttatcta ttgaatcttg caaatatatt gttttctttg
     7621 gaagtggagt gggctaaaga gaatccttct agaatgtcaa tgctggcagc agtccctagc
     7681 tccattccaa gtgaaattgt catagtattt acttgattat aacaagaaaa ttatgtaaat
     7741 ggtattcatg cttttctttt tcttttggtc tttgtaactt tttctaatta cgccttagaa
     7801 aatcttggtc agggaattgt tcgagagagg gaatacaact agtttcgtat tgaatattaa
     7861 ggaattggga caccattgga aactaaatgg atccaattcc ttcgcgaata gattttgcat
     7921 tgatgaaaat tgtaacgcat ttgatagctt atatctaaaa tgtcttcttt tttttttctt
     7981 catatgaaat tacgaacctc tgatgatatg attgtaatat atgcacgtcc attagtactt
     8041 tgaa
//
LOCUS       RcRbohN                 7876 bp    DNA     linear   PLN 07-MAY-2019
DEFINITION  Ricinus communis respiratory burst oxidase homolog gene RcRbohN.
ACCESSION   RcRbohN
VERSION
KEYWORDS    .
SOURCE      Ricinus communis (castor bean)
  ORGANISM  Ricinus communis
            Eukaryota; Viridiplantae; Streptophyta; Embryophyta; Tracheophyta;
            Spermatophyta; Magnoliophyta; eudicotyledons; Gunneridae;
            Pentapetalae; rosids; fabids; Malpighiales; Euphorbiaceae;
            Acalyphoideae; Acalypheae; Ricinus.
REFERENCE   1  (bases 1 to 7876)
  AUTHORS   Zou,Z. V.
  TITLE     Insights into genes encoding respiratory burst oxidase homologs
            (RBOHs) in rubber tree (Hevea brasiliensis Muell. Arg.)
  JOURNAL   Industrial Crops & Products 128, 126-139 (2019)
REFERENCE   2  (bases 1 to 7876)
  AUTHORS   Zou,Z. V.
  TITLE     Genomics analysis of genes encoding respiratory burst oxidase
            homologs (RBOHs) in jatropha and the comparison with castor bean
  JOURNAL   unpublished
REFERENCE   3  (bases 1 to 7876)
  AUTHORS   Zou,Z. V.
  TITLE     Direct Submission
  JOURNAL   Submitted (07-MAY-2019) GMO safety laboratory, Institute of
            Tropical Biosciences and Biotechnology, Chinese Academy of Tropical
            Agricultural Sciences, No. 4 Xueyuan Road, Longhua District,
            Haikou, Hainan 571101, P. R. China
COMMENT     Bankit Comment: ALT EMAIL:zouzhi@itbb.org.cn
            Bankit Comment: TOTAL # OF SEQS:7
            
            ##Assembly-Data-START##
            Assembly Method       :: SOAPdenovo v. v2
            Sequencing Technology :: Illumina
            ##Assembly-Data-END##
FEATURES             Location/Qualifiers
     source          1..7876
                     /organism="Ricinus communis"
                     /mol_type="genomic DNA"
                     /db_xref="taxon:3988"
     CDS             join(310..460,910..1069,1170..1332,2469..2870,3266..3652,
                     3900..3995,4079..4194,4512..4614,4710..4877,5281..5412,
                     5503..5631,5766..5844,6547..6656)
                     /EC_number="1.6.3.-"
                     /codon_start=1
                     /product="Ricinus communis respiratory burst oxidase
                     homolog"
                     /translation="MAAVEAAGRRCRLRFVDIEWNDAERRFDRLASAGKGPEAVVKWS
                     EFGCCLGIEQSPEFAKEILMALRGRRRDCRSDITKRELQIYWQRLTDPCFDSRVKIYF
                     DMCDRDMDGKINEIDIKQTILQSCSTNKVSLTHEQAQEYAALAIEALDTQHSGFIQPD
                     QLITLFRQSIPTGSLAMAYKNKNNLNNQEQPTTSKTAAEIMFRTHWRQGWITLFWLVV
                     CFSLFMWKFIQYRHRTAFQVMGYCLCTAKGAAETLKFNMALILLPVCRNTITWLRRKS
                     GFSSFVPFNDNINFHKLIAGGIVVGVIVHGGTHLACDFPRISGSDRSIFRQTIAGRFG
                     YHQPSYIQILATTEAATGIAMVILMAIAFLLATKWPRRQSASLPKSIRNVTGYNTFWY
                     SHHLLILVYVLLIIHSMFLFLTDNVTEKTTWMYIALPVMLYAGERVARAVRSGFYDAK
                     ILKASIYPGKVLSLKLHKPQGFKHKSGMYVFLQCPQISPFQWHPFSLTSGPEDDHLSV
                     HIRTLGDWSYKIYYLFQEAALSGGKEYPKIYIDGPYGASSQDHVKYDIVMLIGLGIGA
                     TPFISILKDIANDLQMANCEECNISRGPLKAYFYWVTREQSSFDWFRDVLWETSKINQ
                     KKSVVEMQYFLTNVYQEGDARSAIISAIQALHLAKKGIDIISWSQVRTQFGRPNWFSI
                     FSKMSSKHRGERIGVFYCGPSALGNELERLCTKFSTKTETRFVFHKENY"
BASE COUNT     2645 a   1271 c   1168 g   2635 t    157 others
ORIGIN      
        1 gcaccactaa tctcctctaa cactttaggc ttaatcccat agcaccacta atctcttcta
       61 cgattccaca aacaccaagc cataacagca aagatgacat cccactacat atcacaacac
      121 cacaaactgc tgccaccgct cacagtcgga gcaacaatat tgatatcacc caaaatctag
      181 ccattcaagc tcgcccacat ccagctgttt caagatcgcc atatcttttg cccatcgaga
      241 tgaatcagtc attactagtt ccagcctcta ccatcgccaa aatctctaca acaaccatag
      301 acgataatga tggcggcggt tgaggctgca gggcgacggt gcagactgag atttgttgac
      361 attgagtgga atgatgcgga aaggcgtttc gaccggctag cttccgccgg aaaaggccct
      421 gaagcggtgg tgaaatggtc tgaatttggt tgttgtttag gtataataag agagttttgt
      481 attctcatac tttgttcctt ggatttccta ttcttctttc tttttgctta cgttttttct
      541 taacagattt agagagaaat taagggaaca tatagccgat agagttgcat gagtttttgt
      601 ccatgttatg tacttggcac tagcctatgc tctctctttt agtcatgtca caatctcctg
      661 tttcagagga gataatttaa aaaagaaaga aaagaaaaaa aaacttacta gacaagtgat
      721 cattgcaggg aagagccaat gacatcaaca aaagaaaaaa aaaaaggcta ggaatttctg
      781 ttttctaatt tttaaaatgg acaattctcg catattttaa tatgtttatt caatatactt
      841 aattatttaa atctaataaa tataaaatat aattctaata aatgggcagt tttcttttca
      901 tatttacagg catcgaacaa tcgccagaat ttgccaaaga gattctaatg gcactaagag
      961 gaagaagaag agattgcagg agtgatatca caaaaagaga actccagatt tactggcaac
     1021 gattgactga cccttgcttc gattcaagag tgaaaatata ttttgacatg taaggatcat
     1081 gcagatatga taattgtttg tgaaattatt tcttatatgt atgtattgtt taattgatga
     1141 ggatgtttta tttgtggcct tattttcagg tgcgacagag acatggatgg aaagattaat
     1201 gagattgaca ttaagcagac tattctgcaa agttgttcaa caaataaagt gtctctaacc
     1261 cacgagcaag cacaggaata tgctgcctta gccattgaag ctcttgacac tcaacactcg
     1321 ggcttcattc aggttcactg tttgacccct tgcttccttc tacagtttgg tccacagcat
     1381 tattatacat ccggttactt ttacttatta aaaagtaaat taattaatta atacatctat
     1441 ttttttaaaa aaaatctagc agtcattcct ttatgaggtt attactattt gagcaaaatt
     1501 aaataggctt ttcttaaaat ttttttggac cattttactt caaaaaaatt tatcattttt
     1561 aattcagttt aactcttttt agaagagtga attacattgt ttatattaaa agaataaatt
     1621 taataaaaaa taattaaaat caatttttag aattgatttt aataaataag taaatcatct
     1681 cgttggtgtg aaaatttttt gccacttata tccaaatgat accatttttt aatttatttt
     1741 ttttagtatc atatacctat tatttttatt tcaattaatg gtagctaata gagacttgcc
     1801 taaaattcat gtgagttaag aactcgccaa tattcaacaa tccacttata ctactaacat
     1861 atcaataggc gaaccaacat tccacgtagc tataaagtat tactcctgaa aaattgaaat
     1921 ttctgatctc taggaccaca ctaaatatag aaataactag cacttctctt ataaatacct
     1981 atttaaaata tcaataaaaa agtaatgctt atacaacctt taaacaatat tccttaaact
     2041 cctactcaaa acaaatcata ttgttgttat cttacactct tagtaacatc attatccacc
     2101 ggaattcgat ttttttaaca tgaatcctag taggtggcat caattgagac aaatatagta
     2161 gttgtggtac tataaagaaa cgaatcgaag aaaacgatat catttagtta ttaagtggca
     2221 aagctttagt actaatatga caatttattt aaagtcaagt gtgatatgga tggtaaatag
     2281 attactaaca aggagctcta caaactaatt aaaattaaaa ttttaaaaaa ttaaaatttt
     2341 aatgctaaaa agaaataaat taaagtatta gtactaaaat tttagtacca acatagctat
     2401 ttagcctatt ttagtcccta aagtttatta aactctacaa actaattttg tcagtaattt
     2461 gtatgcagcc agaccaacta ataactctct tcagacaaag cataccaaca ggctcattag
     2521 caatggcgta taagaacaaa aacaatctaa ataaccaaga acaaccaact acgtcgaaaa
     2581 ctgcagcaga aataatgttc cgaacacatt ggagacaagg atggataacg ttgttctggt
     2641 tggtagtttg cttttcactt ttcatgtgga agttcattca atacagacac agaacagcat
     2701 ttcaagtaat gggttattgc ctttgcaccg ccaaaggagc agctgaaacc ttaaaattca
     2761 acatggcttt gatccttcta cctgtttgtc ggaatactat tacatggctt cggaggaagt
     2821 caggtttcag ttcttttgta ccgttcaatg ataacatcaa cttccacaag gtattttttt
     2881 tatttttatt ttatctacat atgttctctc tttatttcac tcttgtttat tgcttaatta
     2941 tcagtgctat caatttatgt tagtgggatt aattcaaatt agaattgatt gttgtagtaa
     3001 ttagtaattt ctttatttgg tggattatgt tgtaatagtt atgataaatt tagatttcgt
     3061 tgtgtctatt tgttcaagtt attgaacaga ttgatacatt gtaacagtgc tctcacattt
     3121 tgttatagaa ctgaaatata tgtcactcag gttctgttag aataattttt ctagtgcaat
     3181 gtcaaacgaa taatagctct tgaaaccttc acaaacatta actaacttct gcaattttca
     3241 gtgacaaaag tgtttctttt tacagctaat tgcaggaggc atagtggtgg gtgtgatagt
     3301 ccatggggga actcaccttg cttgtgattt cccaagaatt agtgggtcgg accgatcaat
     3361 ttttcggcaa acgatagccg gccgatttgg gtatcatcag ccatcatata tccaaatatt
     3421 agcaacgaca gaagctgcaa ctggaattgc catggtaata ctaatggcaa ttgcattttt
     3481 gcttgcaaca aaatggcctc gtcggcaatc agcttctctg cctaaatcca ttagaaatgt
     3541 gactggatat aatactttct ggtactcaca ccacttgctc attcttgtct atgtgttgct
     3601 cattattcac tccatgttcc tcttccttac tgacaatgtc actgagaaaa cggtatgtat
     3661 ttcagtttgg tttttcagtt aaacccatat ttagatgtta agttgagtca cttcacacac
     3721 tactgcaatt acttaagtcc tgtggtttat gtacccataa gctaagtctg gcagttggtg
     3781 catatgtcaa attgaaagga ctcaagttcg agtttttctc tcttatttgc aattaaaaaa
     3841 tagaaaagcc atgcggttga tgcattgata gagattaaaa ttgagacatt ttggtgcaga
     3901 cctggatgta cattgccttg ccagttatgt tatatgccgg agaacgtgtt gctcgagctg
     3961 taagatcagg attttatgat gcaaaaattc tgaaggtaat tgataaatgc aacttactag
     4021 attataaaat taataatgtt aacattattt agctaaggac atgttactgt attagtaggc
     4081 tagtatttat ccaggaaagg ttttatctct gaagttgcac aaaccacaag gtttcaagca
     4141 caagagtggg atgtatgtct tcctacagtg ccctcagatt tctccatttc aatggtaact
     4201 atacaacatt tctcgttatt tttctttgta tcatttcctt cttttatgta ctgcctcaga
     4261 gaatccacaa tttgtaatgg taaaatttga acccctgatc aattgcaaca aggaaagcac
     4321 tctactaatt gactactagt ccaaataatc aaattgtagc aagttaacca aacaccttgt
     4381 ctttcttttg cttgtacagc aaatatgttt agcccatata ccatctaata agtcaaaata
     4441 ttcctctaat tttttccctc ttgcatcaag taagctttta tctaggtata tgcccgtctc
     4501 tcatttttca ggcacccatt ttcattaact tcagggccag aggatgatca cttaagtgtg
     4561 catattagaa ctcttggaga ttggagttac aaaatatact atctttttca agaggtaaaa
     4621 gaactaactg taataaaaca cacacatact tgattgccta tcaacttgaa gaatgagacc
     4681 tatttcaaga ttcttctggg gttttgcagg cagcactatc agggggcaag gaatatccaa
     4741 aaatatacat tgatggaccc tatggtgctt cttcccaaga tcatgtcaag tatgatatag
     4801 tcatgctaat tgggcttggc attggagcca cacctttcat tagcattctt aaagacatcg
     4861 caaatgatct ccaaatggca agtaatcaat ggcttatgct ctactctcca tatatataat
     4921 agagataaat ataaactatt tgtggttttg cagatttata actctgcgcg tgtctttttc
     4981 tgttaacaat ttaaaatata tttactctat cagtattttc agatatattc ttgttacatc
     5041 attagtaatt ggtgacttat tgacatgtat cattcttcgg ctaatatggc actgagtaat
     5101 atatatataa aaaaaagaag ccaaaatgag taaaatacta tcttaaatta tcacatatga
     5161 aaaaggaaaa tgctaaaaaa ctaaattatc ttactttttc ctatactgtt tcacttattc
     5221 aatatctgtt gttttctctc aactatcaat ctaaatatgt gttgaaaaaa gttgctatag
     5281 gccaattgtg aggaatgcaa catttcaaga ggtcctttaa aagcttactt ttattgggtt
     5341 acaagagaac aaagctcttt cgactggttc agggatgtcc tgtgggaaac atccaaaatt
     5401 aaccaaaaga aggtaactta acattactaa ttcccttgct tttgttctct ccctatggct
     5461 tatggtacat ctacatctta tttcctctgg tgatccttgc agtctgtcgt agagatgcaa
     5521 tacttcttaa ccaatgttta tcaagaaggg gatgcaagat ctgctataat aagtgccata
     5581 caagcactgc atcttgctaa gaaaggcatt gacatcatat cttggagtca ggtaaaaata
     5641 tattactaaa tgttgttttt ttcccacttc tgtaaatatg ctaaattgct tatacttggt
     5701 ttccttttac gagggagctt tgagcctgac gcctctaact gaatatctaa atgatggagc
     5761 tgtaggtacg cacgcaattt ggccgtccga attggttcag cattttctca aaaatgtcaa
     5821 gtaaacacag aggagaacga ataggtaacc attttatgta cctttcataa tttcatttag
     5881 tatatttcta tttttctcca ttacagccaa actatatggc ttaagatgtg aaaccaatat
     5941 tcaaaagcta gtaagaaaaa aaaacaatag tgagctttga gatttagtac ggtgtatgat
     6001 atttattatt attttgatta taaaaaatta aatttataga tacaatttaa ttattttttc
     6061 atattattaa tttataatat tttaaaaaat aatagcaaat taactatttt tagatgtcct
     6121 tgatttcttc ttaaaacttt attagtgcaa taatataaaa attagaatta taaattatta
     6181 tacaannnnn nnnnnnnnnn nnnnnnnnnn nnnnnnnnnn nnnnnnnnnn nnnnnnnnnn
     6241 nnnnnnnnnn nnnnnnnnnn nnnnnnnnnn nnnnnnnnnn nnnnnnnnnn nnnnnnnnnn
     6301 nnnnnnnnnn nnnnnnnnnn nnnnnnnnnn nnnnnnnnnn nnatatgcta ttttataaaa
     6361 taattattat ctaattagaa aactaattta ttattaatat gttatttttt aaaattagaa
     6421 aagtatttaa ttacaaatga aacttattaa ttaataaatt aatagaaaaa aaccaatgac
     6481 tcttcataat caataaatta attgtgggtg ttcttatata tttattttcg aagttttttg
     6541 acacaggggt cttctactgc ggtccatcag cactgggaaa tgaactggag agattgtgca
     6601 ccaaattctc aaccaaaaca gaaactagat ttgtatttca caaggagaac tactagtgat
     6661 gtcctgttgt atagattccc aaatggggaa tctatagagc aattgcctaa tatagtaaca
     6721 gaataaccga tagagattca tatttggacg ctaagactct tgagatgata tatgtttttt
     6781 tctttccctt ttcaacggaa aaaagataga tgtaattgat aaatcaaaag tcatacaacc
     6841 ataattctcc tgagccagct agacgggctg acaagagaat gagttggggc tttcttttgg
     6901 ctacatcgtg agccacccag ttaacattac gtgggtacaa aactaaacaa accgctagca
     6961 aagttctcgc taagattggt gatgtcttcc attttaactg caatttcctg tggaggagag
     7021 gttacaccat tgacctgttc ttctgtacca ctagtcggtt gtcttctatt acgtctcggt
     7081 cggtgccata ggagtattat ctattctcat ctataaattt ttatataaac aatctatctc
     7141 tgcttcttat cattttttag aaaatatgat taattctaaa ttatatttcc agcccaataa
     7201 gcaacgatac atgacaaact tatcatgttt aattattata catattttaa aagtaaaaaa
     7261 tacgtcaact ctattattac attctttaaa actatttcct agcacgtgat attagtaaga
     7321 tttggtttag taattaaaag gttatggcat ttgatttaaa aaaaaaaaca tttcaatgaa
     7381 attttttaaa tatcatttga tactattggt agttaaaatg attttttaaa aaactgatac
     7441 aacataaaaa ttaatattaa actaaaataa aaaaaatgca tttaaaatga aatatatttt
     7501 tttatgtttc taaatatatc atttttattt tgatttaaaa ttttaattta tttaagtcaa
     7561 aaaatttaac ataatataaa catcacatat aaataaaaat acatatcaaa attacaataa
     7621 tatatgaatt aaaattaaat aacaaaaaaa cagaaacata taaacatcaa aaaataatat
     7681 acatatatac aaatacaata tacataaaat agacatataa atttatcata aaaaattttc
     7741 agcgtatgca tcaagataag tttacatggt attaagcaaa aaataattaa tatatagttt
     7801 attctagttt aaattcttta tttatttaac taaaaaaatt caaaataata taaacatcac
     7861 ataacaaata caacac
//
LOCUS       RcRbohH                 4410 bp    DNA     linear   PLN 07-MAY-2019
DEFINITION  Ricinus communis respiratory burst oxidase homolog gene RcRbohH.
ACCESSION   RcRbohH
VERSION
KEYWORDS    .
SOURCE      Ricinus communis (castor bean)
  ORGANISM  Ricinus communis
            Eukaryota; Viridiplantae; Streptophyta; Embryophyta; Tracheophyta;
            Spermatophyta; Magnoliophyta; eudicotyledons; Gunneridae;
            Pentapetalae; rosids; fabids; Malpighiales; Euphorbiaceae;
            Acalyphoideae; Acalypheae; Ricinus.
REFERENCE   1  (bases 1 to 4410)
  AUTHORS   Zou,Z. V.
  TITLE     Insights into genes encoding respiratory burst oxidase homologs
            (RBOHs) in rubber tree (Hevea brasiliensis Muell. Arg.)
  JOURNAL   Industrial Crops & Products 128, 126-139 (2019)
REFERENCE   2  (bases 1 to 4410)
  AUTHORS   Zou,Z. V.
  TITLE     Genomics analysis of genes encoding respiratory burst oxidase
            homologs (RBOHs) in jatropha and the comparison with castor bean
  JOURNAL   unpublished
REFERENCE   3  (bases 1 to 4410)
  AUTHORS   Zou,Z. V.
  TITLE     Direct Submission
  JOURNAL   Submitted (07-MAY-2019) GMO safety laboratory, Institute of
            Tropical Biosciences and Biotechnology, Chinese Academy of Tropical
            Agricultural Sciences, No. 4 Xueyuan Road, Longhua District,
            Haikou, Hainan 571101, P. R. China
COMMENT     Bankit Comment: ALT EMAIL:zouzhi@itbb.org.cn
            Bankit Comment: TOTAL # OF SEQS:7
            
            ##Assembly-Data-START##
            Assembly Method       :: SOAPdenovo v. v2
            Sequencing Technology :: Illumina
            ##Assembly-Data-END##
FEATURES             Location/Qualifiers
     source          1..4410
                     /organism="Ricinus communis"
                     /mol_type="genomic DNA"
                     /db_xref="taxon:3988"
     CDS             join(1..505,603..765,852..900,1025..1138,1217..2026,
                     2265..2357,2449..2564,2660..2762,2848..2945,3042..3210,
                     3305..3430,3515..3643,3920..3998,4114..4223)
                     /EC_number="1.6.3.-"
                     /codon_start=1
                     /product="Ricinus communis respiratory burst oxidase
                     homolog"
                     /translation="MTKQGESARWILEHVEIDRMMDVPINDQETNMNALLPPKGSNDV
                     SVKPSGSGNNYGKPSGNPGKQSSTNPGKHSGNLGHSFRRSTSNFGESLRRTTTNVLRK
                     SGVLAPTLPRKVERTASSAARGLKSLRFLDRTVTGKEMDAWRSIEKRFIQFAVDDRLP
                     RDKFGACIGLGDSKEFAEEIFDAIARRKNISTGNGITKDQLKLFWEDMTKQDLDARLQ
                     IFFDMCDKNGDGKLTEEEVKEVILSSASANKLTNLKQQAQSYAFLIMEELDPDHLGYI
                     EMWQLEILLRGMVNNDDKVQKLDRKTQTLTRAMIPKRYRTPVSKCITLSTEFVHDNWM
                     RIWAITAWLAINLILFMWKVEEYKHSSVFKITGYCVCLAKGAGETLKFNMALILVPVC
                     RRTLTKLRSTILGKFIPFDDNINFHKMIAVAISIGTVIHVMAHLACNFPLLSSCPNQK
                     FMVLLGPILNYQQPSFGYLMESTVSITGFLIMFIMGFSFTLATHSFRRSAINLPGAFH
                     SLAGFNAFWYAHHLLVVAYILLILHGYFLIFDRPWYLKTTWMYVLVPVLGYAIERIFS
                     RYEHNLQVDVIKAVIYSGNVLALYMTKPPGFKYKSGMYLFIKCPDISKFEWHPFSITS
                     APGDDYLSVHIRTLGDWTRELNNRFEKICEPPPKTPRRGNLMRRETIALSGVNYDEIQ
                     ATFPNIILKGPFGAPAQSYSKFDILLLIGLGIGATPFISIVKDLLYHMKENESNDHNT
                     EHALESARKCPERAYFYWVTREQSSFEWFKGVMDDIADFDHNNVIEMHNYLTSVYEEG
                     DARSALIAMIQKLQHAKNGMDIVSESRIKTHFARPNWKKVFSQLANEHPSSRIGVFYC
                     GSITLAKPLKKLCQEFNLNSTTRFQFHKENF"
BASE COUNT     1425 a    758 c    797 g   1430 t
ORIGIN      
        1 atgaccaaac aaggagaatc cgcaagatgg attcttgaac atgtggaaat cgataggatg
       61 atggatgttc ctatcaacga tcaagaaacc aacatgaatg ccttattacc accaaaagga
      121 tctaatgatg tcagtgttaa gccttcaggt tcgggaaata attacggaaa gccttcaggt
      181 aatcctggaa agcaatcttc aaccaatcct ggtaaacatt caggtaatct tgggcattcc
      241 tttaggagga gtacaagtaa ttttggtgaa tcccttcgga gaactacaac caatgtattg
      301 aggaaaagtg gtgttttagc tccaactctg cctcggaagg tggaaagaac tgcatcgtct
      361 gccgcgagag ggcttaagag cctaaggttt cttgatagaa cagtgacagg gaaagaaatg
      421 gacgcctgga gatccattga aaaacgtttt attcaatttg cagttgatga taggctgcca
      481 agagacaaat tcggagcttg cataggtgaa catgttttga ttgattcttt ttgtcaaatc
      541 attccaaaac caagcacaga aaaattgaaa cttaagattt catatacata tatatctgct
      601 agggttggga gattcaaagg aattcgcaga agaaatattc gacgccattg caaggcgcaa
      661 gaatataagc acaggaaacg gaataacaaa ggatcaactg aagctgtttt gggaagacat
      721 gactaaacaa gaccttgatg ctagactaca aatattcttt gacatgtaag aaatttaaac
      781 catagttctt gaatttgagc atgttaaagg aatatgtaac aatggtctta aacataatga
      841 ttttcttcta ggtgcgataa gaatggagat ggaaagctaa cagaggagga ggtgaaggag
      901 gtgaatatat atatactttt aagcatcagt ttcttttctt ttgcccttct tcaacttgac
      961 catgaacttc cgaagtttct tattcatgtc atttgaaaaa aaaaaaaaaa aaaaaaaaaa
     1021 acaggttata ctgtcgagtg cctcggcaaa taagctgacg aatcttaaac aacaagcaca
     1081 atcatatgca ttcttaatca tggaagaact cgacccggat catcttggat atattgaggt
     1141 aattatttca attttccaga actcttcctt aatgttttca gaatatatgt ttaatgaaca
     1201 tttctgtatt gagcagatgt ggcagctaga aattctacta agaggaatgg taaacaatga
     1261 tgataaagtc cagaaattgg acagaaaaac tcaaactctg acaagagcaa tgatccccaa
     1321 aagatataga actcctgtca gtaaatgcat tactttatcg acagaatttg tccatgataa
     1381 ttggatgaga atttgggcta tcactgcttg gttagccata aacttgatcc tttttatgtg
     1441 gaaggttgaa gagtacaaac attcatccgt tttcaaaatc acaggctatt gcgtctgttt
     1501 ggcgaaaggt gctggcgaga ctcttaagtt caacatggct cttattcttg ttcctgtttg
     1561 tagaagaact cttactaagc ttagatcaac cattctagga aaattcatac ctttcgacga
     1621 caatataaac tttcacaaga tgattgcagt ggctatatca attggtactg ttattcatgt
     1681 gatggcacat ttggcttgca attttcctct attgagttca tgtcctaatc aaaaattcat
     1741 ggtgctactt ggacctattt taaactatca acaaccaagt tttggatact taatggaaag
     1801 tacagtaagc ataactgggt tcttgatcat gtttattatg gggttctcat ttacgcttgc
     1861 gacacattct tttcggagga gtgctatcaa tttaccaggg gcatttcata gtttggcagg
     1921 gtttaatgcc ttctggtatg cacatcattt gctcgttgtg gcatatatcc tccttatttt
     1981 acatggctac ttcctaattt ttgatagacc ttggtatttg aagacggtat gtacattttc
     2041 atgagctata cgctctgcat tatgcataat tttatcaatc atatgcatgc acttgaatat
     2101 gcataacatg gctcaatggt aatggagggt gtccgggtat gaggttgcat gtttgaactt
     2161 gtctgaggaa attaaccaaa aaatgcatat gtgcatataa atttccaggt ttcgatgagt
     2221 tttcgactta tgtatttcta ctgtcttttt ttcttttctt gcagacatgg atgtatgttc
     2281 ttgtaccagt attgggttat gcaattgaaa gaatcttttc acgatacgaa cataatcttc
     2341 aagttgatgt tattaaggtt tgcattagtg atgattaatc tttctgccct tgaatccctc
     2401 ccttgttcca ggataataat tcagacacaa ccctttaatc acttgcaggc agtaatttat
     2461 tcaggaaatg ttctagcact ctacatgact aaacctccag gattcaagta caaaagtgga
     2521 atgtaccttt ttatcaagtg tcctgacata tcgaaattcg aatggtgatt tcatcaacac
     2581 cttctaacaa atagtcatta aataattatt tgtgttgtat atcaatataa gaaatttctc
     2641 caattctctt ttatcacagg catccatttt ccatcacttc tgcaccagga gatgattact
     2701 tgagtgtcca tatacgaacc ttgggagatt ggaccaggga gcttaataac agatttgaaa
     2761 aggtaattgc actaatgcct aattattgtt tcaaacctca acttgttata agttgattca
     2821 tctaaatttg ttgctgtgtt tcttcagata tgtgagcccc cacctaaaac accaagaaga
     2881 ggaaacctaa tgagaagaga aactatagca ttatcaggcg taaactatga tgaaatacaa
     2941 gcaacgtaag taacaccgtt atagctgtca agccatatat acgcttaatt ttcagctatt
     3001 aaaaccttat atctaatagc tccttttctt tcatgcggca gatttccaaa tattatcctc
     3061 aagggaccct ttggagcccc agctcaaagt tatagcaagt ttgatatcct cttacttata
     3121 ggtctaggaa ttggagcaac tccatttatc agcattgtaa aggatctcct ttatcacatg
     3181 aaggagaacg aatcaaacga tcataacaca gtaagctaca ggattaataa tcacccataa
     3241 gatttaattc cttagcaata tcgaattttg ataaacaatg atacattatt attcttgcat
     3301 ataggaacac gcattggagt cggctagaaa atgtcccgaa agagcatatt tctactgggt
     3361 aactagagaa caaagctcct ttgaatggtt taagggtgtc atggatgata ttgcagattt
     3421 tgatcacaat gtgggtattc ctgaacttat gaacttttct atgttatact aatttatcca
     3481 actaacgggt actttttatt gggttcttta acagaacgtg atagaaatgc acaactactt
     3541 gacaagtgtg tatgaagaag gtgatgcaag gtctgcactt attgccatga tacagaaatt
     3601 gcagcatgca aagaatggaa tggacattgt gtccgagagt cgggttggtc tttttatttt
     3661 ttatttaata gctagaatta gctaactaat ttagaacgtg tcagatatga ctctttttaa
     3721 tgattaaatc aggtaagttt taatcaatac aattatcttt ttcctactag aggcatgtat
     3781 ttgatcacta agcaactgaa ggatatatat agctagctat tgtagcattt gaaataatta
     3841 ttacataatt aaatatagta tttacaatta tattaagtta gtttaaagtc taattaattt
     3901 attattttaa tcgtaacaga taaaaacaca ttttgcgaga cccaattgga aaaaagtatt
     3961 ttctcaactg gcaaatgaac atccatcctc gcggataggt aagcttataa ctctaatcaa
     4021 ttctatcatt tctattattg caaatccata atagagctac aaaagggtat atgcttatgc
     4081 tctttgcaat tacttatctt tttctgtcta caggtgtctt ctattgtgga agtataactc
     4141 ttgccaaacc actaaagaaa ctttgccaag aattcaacct gaattcaaca actcgattcc
     4201 aattccacaa ggagaacttt tagaactagc aaattgatta aattgtagtg caaaaatcat
     4261 gtatataacc ttagccagat tgattttacc ttagaatttt ctatggattt agacaacttt
     4321 tgcaaaacag tttttagttt ttgcaatgtt cttttagcat ttctttccat tctcatacct
     4381 aaccttttaa aatttctaat tatcttttgt
//
LOCUS       RcRbohE                 5681 bp    DNA     linear   PLN 07-MAY-2019
DEFINITION  Ricinus communis respiratory burst oxidase homolog gene RcRbohE.
ACCESSION   RcRbohE
VERSION
KEYWORDS    .
SOURCE      Ricinus communis (castor bean)
  ORGANISM  Ricinus communis
            Eukaryota; Viridiplantae; Streptophyta; Embryophyta; Tracheophyta;
            Spermatophyta; Magnoliophyta; eudicotyledons; Gunneridae;
            Pentapetalae; rosids; fabids; Malpighiales; Euphorbiaceae;
            Acalyphoideae; Acalypheae; Ricinus.
REFERENCE   1  (bases 1 to 5681)
  AUTHORS   Zou,Z. V.
  TITLE     Insights into genes encoding respiratory burst oxidase homologs
            (RBOHs) in rubber tree (Hevea brasiliensis Muell. Arg.)
  JOURNAL   Industrial Crops & Products 128, 126-139 (2019)
REFERENCE   2  (bases 1 to 5681)
  AUTHORS   Zou,Z. V.
  TITLE     Genomics analysis of genes encoding respiratory burst oxidase
            homologs (RBOHs) in jatropha and the comparison with castor bean
  JOURNAL   unpublished
REFERENCE   3  (bases 1 to 5681)
  AUTHORS   Zou,Z. V.
  TITLE     Direct Submission
  JOURNAL   Submitted (07-MAY-2019) GMO safety laboratory, Institute of
            Tropical Biosciences and Biotechnology, Chinese Academy of Tropical
            Agricultural Sciences, No. 4 Xueyuan Road, Longhua District,
            Haikou, Hainan 571101, P. R. China
COMMENT     Bankit Comment: ALT EMAIL:zouzhi@itbb.org.cn
            Bankit Comment: TOTAL # OF SEQS:7
            
            ##Assembly-Data-START##
            Assembly Method       :: SOAPdenovo v. v2
            Sequencing Technology :: Illumina
            ##Assembly-Data-END##
FEATURES             Location/Qualifiers
     source          1..5681
                     /organism="Ricinus communis"
                     /mol_type="genomic DNA"
                     /db_xref="taxon:3988"
     CDS             join(498..1119,1219..1378,1564..1612,1845..1958,
                     2347..2769,2909..3292,3378..3473,3585..3700,3826..3996,
                     4085..4244,4336..4527,4638..4766,4931..5009,5129..5232)
                     /EC_number="1.6.3.-"
                     /codon_start=1
                     /product="Ricinus communis respiratory burst oxidase
                     homolog"
                     /translation="MRSQSSFGGSSSRLSNYSRTLDLPDDHDDSGALSFDDCELGGAM
                     LPIFLNDLRRNSEQNDGLVEVTLELDNDSIFVCSVKPNDKPTSSVTSDPGHGAAGGSG
                     GGILERSLSATSRIRRTFGWLRSRSSRTSSSENIERSITDRDARRIRAKLQRTRSGAQ
                     QALKGLRFINKTTGDSDANELWRRVELRFNSLAIDGLLAREDFGECIGMVNSKEFAVC
                     IFDALARRKRRRISKITKEELYEFWLQITDQSFDARLQIFFDMVDSNGDGRITRDEVQ
                     ELIMLSASANKLSKLKEQAEEYASLIMEELDPESFGYIELWQLETLLLQRDTYMNYSR
                     PLSTTSVGWNQNISSFRPQNVVRRLSFKLRCLILENWQRGFILMLWMMAMTCLFAWKF
                     YQYRNRAAFQAMGYCLCIAKGAAETLKLNMALILLPVCRNTLTWLRSTRARSFIPFDD
                     NINFHKIIACAIAIGVFLHAGNHLLCDFPRLVNSSPDEFALIASDFHNKKPTYHDLIT
                     GVEGITGISMVLLMAIAFTLATRQFRRNVVKLPAPLNRLTGFNAFWYSHHLLGLVYVL
                     LLAHGTFLYLAHKWSQKNTWLYISAPLLLYVAERSVRTCRSEHYSVKILKVSVLPGNV
                     FCLTMSKPQGFKYKSGQYIFLQCPAISSFEWHPFSITSAPGDESLSVHIRIVGDWTHE
                     LKRVFTEVNDSSSVIGRAIFGQVGDVDQRGQPKLYVDGPYGAPAQDYQNYDVLLLVGL
                     GIGATPFISILRDLLNNTRAADYQTDSNTETSRSDDSTNSYASSSMTSAGSKKRTQRT
                     TNAHFYWVTREPGSFEWFKGVMDEVAEMDHKGQIELHNYLTSVYEEGDARSTLITMVQ
                     ALNHAKHGVDILSGTRVRTHFARPNWKEVFSKISIKHPLATVGVFYCGMPVLAKELKK
                     LCQELSHKTSTRFEFHKEY"
BASE COUNT     1783 a   1039 c   1106 g   1753 t
ORIGIN      
        1 ttccaaactc ccaactctaa actattccaa cagaaaagaa ctctcagaga ttacgtggcg
       61 caatcagtgc cgttgtttct gttgacaaaa tagccaatac caagctcctg aaaactctct
      121 acttacatat aattcagcta tcatgttaaa atgatcactg agtgaaaaaa acacacacac
      181 acgtataaat ctctttgctt cctgctgtat gatttacaat ttgttttgtc tgtaatttag
      241 tgtattttac taaggatttg gaaaaaatgc aggtacttaa ttattaatta actgagcaag
      301 gaaaatctca actactacta cacccctctc tctctcttca tctcaaagcg caaaaaagcg
      361 ttgaattcgt gttgtagaga tcagttgaga ggtatttgtc ttgttttagt tcctaagcac
      421 atgtgaagaa cagcaacagc ttctacaaga gaaaaagaaa aaaaaaaact aaatttaaaa
      481 ctcacccggc aatagtgatg agatcacagt cgtcgtttgg tggaagcagc tccagactat
      541 cgaattacag ccgtacattg gatttaccag atgatcatga cgattccggt gcactcagct
      601 ttgacgactg cgaactcggc ggtgcaatgt taccgatatt tctcaacgac ctgagaagaa
      661 acagcgagca aaacgacggc ttagttgaag ttacgctaga gttggataat gactccattt
      721 ttgtttgcag tgtcaaacct aatgacaagc ctacctcatc agtgacatct gatcctggcc
      781 acggtgctgc tggtggtagt ggcggaggga ttttggaaag gagtttatcg gcgacgtcga
      841 gaatacgacg gacgttcggg tggttaaggt cgagatcatc gagaacaagt tcatcggaga
      901 atatagagag atcgataacg gatcgagatg cgaggagaat cagagcgaaa cttcaacgga
      961 cgagatcagg agctcaacaa gcgcttaaag gattaaggtt tattaataaa acgacaggag
     1021 attctgatgc taatgagttg tggagacgag ttgagttaag gtttaactcg cttgctattg
     1081 atggtttgct tgctagagaa gattttggtg aatgtatagg taaccgtttt tattttcctt
     1141 ttttggaatt ttaacttttt cttttcttga aggaataatc agttgtggat aatttgtata
     1201 tataatataa taatacagga atggtgaatt cgaaggaatt tgcagtatgt atatttgatg
     1261 cattagcgag gaggaaacga cgtcggatat caaagataac gaaagaggag ctttatgagt
     1321 tttggctaca gattacagac cagagctttg acgcgcgcct tcaaattttc tttgacatgt
     1381 aagtctaaac ctttgatcct tcgaaaatgg taattaaatt gatcaacggt cgatgacgct
     1441 agttggtgat cagtcttggg cttttggccc acttcaaact cggaaagtta ttttcattga
     1501 tttagcagat tatctaagca aataattaaa ttttctaacg aacctttttc tgctgattgt
     1561 cagggttgat agcaatggag atggaagaat tacaagggat gaagtgcagg aggtaatttt
     1621 attttaatca tatttcttta atcaaattga gatcaatgat atagtttaat atattgtttt
     1681 tttttattcc tcaagtctat attataattt ttaataatgg accaataatt ttacagcacg
     1741 ttatatatat attttatctg ttcatatttc cctaattgaa aagcatatga gtttactgtt
     1801 ttattattaa tttattatcc atattttgat tttggaaatc acagcttata atgctcagcg
     1861 cttctgcaaa taaattgtca aagctcaaag aacaagctga agaatatgcg tcactgatca
     1921 tggaagaatt agatccagaa agttttggat atattgaggt acaagcccat cttatatttc
     1981 gttagtgtca gaaattcaga tgggctggaa atggattcta gattgccagt ccaaatatat
     2041 ttataatatt tacaagtgtt ccttttcctt ttttcttttt ttttgagaaa agggatttcc
     2101 ttttcttttt tcccctgctg ttggggtcat gtctgcagac aatatagtcg gtttgtccaa
     2161 acttctttcg tggtatataa gcagtttctt gaatattcac atctaacatg aggcagaaac
     2221 ttcttattcg gtgcattgta aagcatacaa ttgattgttg attattaagc tactgcctca
     2281 gttatatttc cagaagaatt ttgattgctt gaaatatcta aagttgtgta attgtccatg
     2341 ttgcagttat ggcagttaga aactcttctc ctacaaagag acacatatat gaactacagc
     2401 agaccactaa gcacaacaag tgtgggctgg aatcagaaca tcagttcatt cagaccccag
     2461 aatgtcgtgc gtaggctaag ctttaaatta aggtgtctaa ttctagagaa ctggcagaga
     2521 ggtttcattt taatgctgtg gatgatggca atgacttgcc tattcgcttg gaaattttac
     2581 cagtacagga atagagcagc atttcaggcc atgggctatt gcttgtgtat tgcaaagggt
     2641 gctgcagaga ctctcaagct caatatggct ctaattcttt tacctgtttg tcgaaacacc
     2701 ctgacttggc ttcgttccac tagagcaaga tccttcattc cctttgatga caacattaat
     2761 ttccacaagg tagaagcaat ccgtactcga ttactacacc aacttgtatc atactacatt
     2821 atattttata gctagccaaa tatgcgaatg gtgccagtat caggcggaac atactaaata
     2881 ttgcaaattc ttgacctcgt ttttgcagat aattgcatgt gcaatagcca ttggggtgtt
     2941 ccttcacgct ggaaatcatt tgctttgcga ctttccccgt ctagtaaact cgtccccaga
     3001 tgaatttgcc ttgatagcat ctgatttcca taacaaaaag cctacatatc atgatctaat
     3061 cacaggcgtt gaaggtatta ctgggatttc gatggtgcta ctaatggcca tagccttcac
     3121 attagcaaca cgccagttca gaaggaatgt agtaaaatta cctgcaccac tcaacagatt
     3181 gacaggtttc aatgcatttt ggtactctca tcatcttctt ggtcttgtct atgttttgct
     3241 gcttgctcat gggaccttct tatacttggc tcacaagtgg agtcagaaaa atgtaagaaa
     3301 ctttgaatgc acatcctatc atggatttgg ataaaaaata aataggtcta aaattgagtg
     3361 tatttccaat atttcagaca tggctgtata tatctgctcc cttgttactc tatgtagcag
     3421 aacggagcgt gcgaacatgt agatcagaac attattcagt aaaaatactg aaggtaaata
     3481 caattattgg ctcttaattg aagtgcacgt ttgatttaaa tttgctggat gattcattta
     3541 cttccaagaa tgccagtcta acatgagcta cttgatcttt aaaggtatct gttctaccag
     3601 gaaacgtctt ttgcttaacc atgtctaagc cacaaggatt taagtacaaa agtgggcagt
     3661 acatatttct acaatgtccg gcaatttcct cgtttgaatg gtgcgttgca ttcttgcaga
     3721 gtttcagctt ctcctcaagg gcccttcagt atattcatat catgcactca taatgacaaa
     3781 attctgaagc tcttaagcac attagtaacg gttgatccta tgcaggcacc cattttctat
     3841 aacttcggca ccaggtgatg agtccctcag tgttcacatt cggatagtgg gagactggac
     3901 acatgagttg aagagagttt tcactgaggt aaatgattca tcgtctgtta ttggccgagc
     3961 catttttggt caagttggag atgtggatca aagagggtaa ttacattcta aagaacccta
     4021 ccaccttaga tttgcattca aataatctat gaaaatattg aagtccattt gcattctaat
     4081 acagccaacc gaaactatat gttgatggtc catatggtgc tcctgcgcaa gattaccaaa
     4141 attatgatgt cctactcctc gtgggactag gaattggagc tacccctttc ataagcatcc
     4201 ttagagatct tttgaacaac acacgagctg cagattatca aacggtacaa gtagtactct
     4261 aaaatgtttt gaacttctaa attgttcaca accatccgca tgcaacttat cctccatgtg
     4321 ttaaatggcc tacaggactc aaacactgaa accagtagat cagatgacag cacaaacagt
     4381 tatgcatctt caagcatgac atcagctggg agcaaaaaga gaacacaaag gactacaaat
     4441 gctcatttct actgggttac aagagaacca ggatcatttg aatggtttaa gggagtcatg
     4501 gatgaagtcg cggagatgga tcataaggta aagcataaga atttcaatca agtttcattg
     4561 tcatttttga agatatgctc ccacaaagtg agaactgatt gtttttcttc tctcttgctt
     4621 tgcaaaccat gcaacagggt caaattgagt tgcacaacta ccttactagc gtttatgaag
     4681 aaggtgatgc aagatcaact ttgatcacca tggtccaagc tctaaaccat gccaaacatg
     4741 gtgttgacat cctttctggc actcgagtat gatctctagt ttttactggg ctaaaattaa
     4801 ctaatgctga gaactgacag aaccatatag cagctttcca acaaggacaa aaattggaaa
     4861 agcttcacct ttttatacag caggattact gcatctgggg tattgtttta attaagttgc
     4921 tctcgtgcag gttaggacac attttgcaag gccaaattgg aaagaagtat tctctaaaat
     4981 atctataaag catccacttg ctacagtagg taaagactaa actaaatgaa caaatagtca
     5041 aagactactt gcatgcacta attattagca tactacacat caaccaacca agaaatttta
     5101 acaatacgga aatttatgca acttgcaggg gtattctact gcggaatgcc ggtgttggca
     5161 aaggagctga agaaattatg tcaagagttg agtcacaaga catccacacg gtttgagttc
     5221 cacaaggagt atttctaaaa caagaggaca gctattttaa gacaccaagc ctctgataac
     5281 tttttgtaat tattaaaaca attgaagaaa aaaacatata tacaaacgca cacacatctc
     5341 atatttgtag aacagctaga tgtaaatgct gttacattat acaccattca tacagcaatg
     5401 ctgtacaaca gaatagaaag cttgaaaaac aaaaagagaa atttttaaag aaaaggtcca
     5461 ctctgtgttc tggctacatt gacaatgaac atcaattaat ttgtggatga gctcaagcct
     5521 ctcagactcc gactgacaag gtcatctaaa tacagaaatg tgtttttcat aagatatata
     5581 gtcacttaag gaaatatgct acccgtaggg tttaaattat gattcattca taagaagaaa
     5641 ggatcttatt ttggctttga taagatgtct ctaagttgct g
//
